# Supplementary material for: Dynamic stressor regimes drive shifts in biofilm-associated parasites
Source: Parasitol Res. 2026 Apr 17;125(1):56. doi: 10.1007/s00436-026-08669-3 (PMC13090197; doi:10.1007/s00436-026-08669-3)
Supplement: Supplementary file 2 — Supplementary Material 2 [file 436_2026_8669_MOESM2_ESM.xlsx]

## Sheet: SI_Tables
Supporting Information
Journal: Parasitology Research
Article title: Dynamic stressor regimes drive shifts in biofilm-associated parasites
Authors and affiliations:
Annemie Doliwa1,2*, Ntambwe Albert Serge Mayombo2,3,4, Iris Madge Pimentel2,5, Philipp M. Rehsen2,5, Anna-Maria Vermiert6, Willem Kaijser1, Lisa Voskuhl2,7, Matthijs Vos8, Bernd Sures1,2,9, Micah Dunthorn10
1Aquatic Ecology, Faculty of Biology, University of Duisburg-Essen, Essen, Germany
2Centre for Water and Environmental Research (ZWU), University of Duisburg-Essen, Essen, Germany
3Phycology, Faculty of Biology, University of Duisburg-Essen, Essen, Germany
4Laboratoire Interdisciplinaire des Environnements Continentaux, UMR CNRS 7360, Université de Lorraine, Avenue du Général Delestraint, 57070 Metz, France
5Aquatic Ecosystem Research, Faculty of Biology, University of Duisburg-Essen, Essen, Germany
6Department of Animal Ecology, Evolution and Biodiversity, Faculty of Biology and Biotechnology, Ruhr University Bochum, Bochum, Germany
7Environmental Microbiology and Biotechnology, Microbiology of Ecotones, University of Duisburg-Essen, Essen, Germany
8Theoretical and Applied Biodiversity Research, Faculty of Biology and Biotechnology, Ruhr University Bochum, Bochum, Germany
9Research Center One Health Ruhr, Research Alliance Ruhr, University of Duisburg-Essen, Essen, Germany
10Natural History Museum, University of Oslo, Oslo, Norway
*Corresponding author: Annemie Doliwa, annemie.doliwa@uni-due.de

## Sheet: Table_S1
Table S1: Mesocosms and corresponding phases and treatments. The treatments flow velocity and salinity, as well as the assignment of the phase were randomly distributed, while temperature treatment was applied in blocks for technical reasons. Note that the salinity treatments marked in red were mixed-up, leading to a varying replicate number for the respective treatment combinations.
ExStream_Channel	Block	Channel	Velocity	Salinity	Phase	Temperature
IMPC01REC	B1	C01	reduced	background	recovery (newly established biofilm)	increased
IMPC01	B1	C01	reduced	background	recovery	increased
IMPC02REC	B1	C02	reduced	salt	recovery (newly established biofilm)	increased
IMPC02	B1	C02	reduced	salt	recovery	increased
IMPC03REC	B1	C03	reduced	salt	recovery (newly established biofilm)	increased
IMPC03	B1	C03	reduced	salt	recovery	increased
IMPC04REC	B1	C04	normal	background	recovery (newly established biofilm)	increased
IMPC04	B1	C04	normal	background	recovery	increased
IMPC05	B1	C05	normal	background	stress	increased
IMPC06	B1	C06	reduced	background	stress	increased
IMPC07	B1	C07	normal	salt	stress	increased
IMPC08	B1	C08	reduced	background	stress	increased
IMPC09REC	B1	C09	normal	background	recovery (newly established biofilm)	increased
IMPC09	B1	C09	normal	background	recovery	increased
IMPC10	B1	C10	reduced	background	stress	increased
IMPC11	B1	C11	reduced	salt	stress	increased
IMPC12REC	B1	C12	reduced	background	recovery (newly established biofilm)	increased
IMPC12	B1	C12	reduced	background	recovery	increased
IMPC13	B1	C13	normal	salt	stress	increased
IMPC14REC	B1	C14	normal	salt	recovery (newly established biofilm)	increased
IMPC14	B1	C14	normal	salt	recovery	increased
IMPC15	B1	C15	normal	salt	stress	increased
IMPC16REC	B1	C16	normal	salt	recovery (newly established biofilm)	increased
IMPC16	B1	C16	normal	salt	recovery	increased
IMPC17	B2	C17	reduced	salt	stress	normal
IMPC18REC	B2	C18	normal	background	recovery (newly established biofilm)	normal
IMPC18	B2	C18	normal	background	recovery	normal
IMPC19REC	B2	C19	normal	background	recovery (newly established biofilm)	normal
IMPC19	B2	C19	normal	background	recovery	normal
IMPC20REC	B2	C20	reduced	salt	recovery (newly established biofilm)	normal
IMPC20	B2	C20	reduced	salt	recovery	normal
IMPC21	B2	C21	normal	background	stress	normal
IMPC22REC	B2	C22	reduced	background	recovery (newly established biofilm)	normal
IMPC22	B2	C22	reduced	background	recovery	normal
IMPC23	B2	C23	normal	background	stress	normal
IMPC24	B2	C24	reduced	salt	stress	normal
IMPC25	B2	C25	normal	salt	stress	normal
IMPC26	B2	C26	normal	salt	stress	normal
IMPC27REC	B2	C27	normal	salt	recovery (newly established biofilm)	normal
IMPC27	B2	C27	normal	salt	recovery	normal
IMPC28	B2	C28	reduced	background	stress	normal
IMPC29REC	B2	C29	reduced	background	recovery (newly established biofilm)	normal
IMPC29	B2	C29	reduced	background	recovery	normal
IMPC30	B2	C30	reduced	background	stress	normal
IMPC31REC	B2	C31	normal	salt	recovery (newly established biofilm)	normal
IMPC31	B2	C31	normal	salt	recovery	normal
IMPC32REC	B2	C32	reduced	salt	recovery (newly established biofilm)	normal
IMPC32	B2	C32	reduced	salt	recovery	normal
IMPC33	B3	C33	reduced	background	stress	normal
IMPC34REC	B3	C34	reduced	background	recovery (newly established biofilm)	normal
IMPC34	B3	C34	reduced	background	recovery	normal
IMPC35	B3	C35	normal	background	stress	normal
IMPC36REC	B3	C36	normal	salt	recovery (newly established biofilm)	normal
IMPC36	B3	C36	normal	salt	recovery	normal
IMPC37REC	B3	C37	normal	background	recovery (newly established biofilm)	normal
IMPC37	B3	C37	normal	background	recovery	normal
IMPC38	B3	C38	normal	salt	stress	normal
IMPC39	B3	C39	reduced	background	stress	normal
IMPC40	B3	C40	reduced	salt	stress	normal
IMPC41REC	B3	C41	reduced	salt	recovery (newly established biofilm)	normal
IMPC41	B3	C41	reduced	salt	recovery	normal
IMPC42REC	B3	C42	normal	background	recovery (newly established biofilm)	normal
IMPC42	B3	C42	normal	background	recovery	normal
IMPC43	B3	C43	normal	background	stress	normal
IMPC44REC	B3	C44	normal	salt	recovery (newly established biofilm)	normal
IMPC44	B3	C44	normal	salt	recovery	normal
IMPC45REC	B3	C45	reduced	background	recovery (newly established biofilm)	normal
IMPC45	B3	C45	reduced	background	recovery	normal
IMPC46REC	B3	C46	reduced	salt	recovery (newly established biofilm)	normal
IMPC46	B3	C46	reduced	salt	recovery	normal
IMPC47	B3	C47	normal	salt	stress	normal
IMPC48	B3	C48	reduced	salt	stress	normal
IMPC49	B4	C49	normal	salt	stress	increased
IMPC50	B4	C50	reduced	salt	stress	increased
IMPC51	B4	C51	normal	salt	stress	increased
IMPC52REC	B4	C52	normal	background	recovery (newly established biofilm)	increased
IMPC52	B4	C52	normal	background	recovery	increased
IMPC53REC	B4	C53	normal	salt	recovery (newly established biofilm)	increased
IMPC53	B4	C53	normal	salt	recovery	increased
IMPC54REC	B4	C54	normal	background	recovery (newly established biofilm)	increased
IMPC54	B4	C54	normal	background	recovery	increased
IMPC55REC	B4	C55	reduced	background	recovery (newly established biofilm)	increased
IMPC55	B4	C55	reduced	background	recovery	increased
IMPC56	B4	C56	reduced	background	stress	increased
IMPC57REC	B4	C57	reduced	background	recovery (newly established biofilm)	increased
IMPC57	B4	C57	reduced	background	recovery	increased
IMPC58REC	B4	C58	reduced	salt	recovery (newly established biofilm)	increased
IMPC58	B4	C58	reduced	salt	recovery	increased
IMPC59	B4	C59	reduced	background	stress	increased
IMPC60REC	B4	C60	normal	salt	recovery (newly established biofilm)	increased
IMPC60	B4	C60	normal	salt	recovery	increased
IMPC61	B4	C61	reduced	salt	stress	increased
IMPC62	B4	C62	normal	background	stress	increased
IMPC63	B4	C63	normal	background	stress	increased
IMPC64REC	B4	C64	reduced	salt	recovery (newly established biofilm)	increased
IMPC64	B4	C64	reduced	salt	recovery	increased

## Sheet: Table_S2
Table S2: OTU table filtered for relevant parasite taxa at higher taxonomic levels. The taxonomic assignment is filtered for bootstrap values greater than or equal to 60. The full table was published by Mayombo et al. (2024).
	seqid	IMPC01REC	IMPC01	IMPC02REC	IMPC02	IMPC03REC	IMPC03	IMPC04REC	IMPC04	IMPC05	IMPC06	IMPC07	IMPC08	IMPC09REC	IMPC09	IMPC10	IMPC11	IMPC12REC	IMPC12	IMPC13	IMPC14REC	IMPC14	IMPC15	IMPC16REC	IMPC16	IMPC17	IMPC18REC	IMPC18	IMPC19REC	IMPC19	IMPC20REC	IMPC20	IMPC21	IMPC22REC	IMPC22	IMPC23	IMPC24	IMPC25	IMPC26	IMPC27REC	IMPC27	IMPC28	IMPC29REC	IMPC29	IMPC30	IMPC31REC	IMPC31	IMPC32REC	IMPC32
1	N3714_213548	2522	8238	2945	868	1411	5832	942	297	1000	4925	1819	2307	1905	1040	504	2195	2497	1859	441	1557	448	270	588	822	5330	1232	741	479	1191	11207	1059	1437	1482	2571	1470	1270	1073	239	510	842	409	5386	2385	1191	701	1751	2335	1528
2	N5131_43136	89	1319	85	288	206	78	347	142	259	149	363	672	568	263	1121	1952	116	268	873	1374	1015	718	1864	207	238	336	820	21	87	49	84	502	65	67	112	648	620	745	167	44	1183	38	70	250	98	863	33	152
3	N17464_30780	204	312	137	147	133	642	83	154	1339	1511	1209	69	54	62	885	1278	84	184	691	87	53	546	32	62	1688	89	48	19	75	258	118	1214	144	260	1155	486	1075	660	33	63	79	163	345	318	24	69	82	221
4	N4554_24164	481	277	139	335	150	41	570	60	10	14	25	5	2764	190	29	18	95	57	154	612	313	114	667	63	5	1092	14	60	7	1285	83	15	242	14	13	10	36	174	289	203	12	349	0	11	410	127	252	77
5	N41151_20266	92	346	250	187	197	152	138	94	1226	287	745	188	155	127	75	175	206	120	628	151	155	1063	176	52	88	193	120	50	99	156	125	480	168	118	462	88	132	267	175	81	175	72	82	176	24	126	75	75
6	N6042_30430	130	368	113	292	161	79	304	590	239	104	231	42	318	331	206	172	188	345	401	102	506	120	309	274	97	188	278	60	346	244	255	87	257	342	331	907	402	549	151	84	1271	242	182	215	42	202	146	256
7	N34559_17754	67	208	151	260	91	135	225	377	264	136	141	102	139	150	290	159	44	207	407	196	527	148	160	220	187	158	155	34	176	267	323	61	254	152	84	517	91	222	97	34	200	98	197	90	70	141	36	164
8	N38172_18579	268	551	45	17	42	297	0	4	64	765	41	165	40	265	7	94	92	504	11	60	2	4	0	224	582	66	151	37	334	156	38	123	124	235	266	541	339	5	31	162	255	393	661	226	29	246	87	106
9	N27168_16221	164	109	27	127	138	97	121	207	531	46	175	8	240	61	346	113	112	200	200	30	152	156	124	171	120	80	95	4	82	247	131	48	95	93	160	277	301	563	16	16	493	103	35	75	65	106	15	77
10	N58604_23859	589	687	302	182	200	134	540	91	165	2569	438	253	188	154	176	375	144	67	160	206	47	131	233	152	610	94	271	74	872	177	342	157	775	123	192	431	974	84	35	365	135	246	145	301	26	553	15	90
11	N17352_10575	71	132	68	102	53	85	78	209	180	116	75	46	93	64	183	75	55	123	271	115	199	97	112	130	75	81	98	17	97	162	141	41	116	78	60	249	68	109	52	41	135	106	64	74	46	97	50	89
12	N7948_8727	37	1846	86	53	105	80	119	124	18	0	51	21	120	39	79	37	134	54	496	121	82	64	203	16	14	141	48	77	49	107	81	47	120	30	7	13	25	15	92	41	37	105	22	17	66	47	71	115
13	N48302_8117	68	76	58	42	76	43	89	106	256	82	88	92	64	67	112	64	30	31	409	89	93	165	54	30	86	86	77	15	59	102	42	121	95	89	72	65	201	48	35	40	116	90	22	105	17	30	26	57
14	N64871_7752	15	151	48	129	55	63	130	105	146	245	110	87	86	67	61	81	47	72	83	66	138	49	122	46	145	45	147	8	98	21	100	53	86	65	106	145	87	60	30	19	77	28	43	52	0	81	30	81
15	N36581_5598	32	106	52	23	34	55	34	10	200	75	113	32	38	26	36	30	38	34	59	29	10	103	22	10	169	28	22	10	41	53	37	148	43	35	104	235	114	82	31	27	55	38	36	43	7	37	20	28
16	N33759_5223	13	39	19	43	14	13	7	33	79	23	48	16	27	11	106	96	9	26	89	12	21	29	80	51	23	9	20	4	47	17	26	35	34	41	19	42	18	42	16	11	73	7	14	23	15	18	10	22
17	N59999_5328	101	77	70	35	77	26	75	58	20	16	13	0	165	31	46	11	20	14	11	117	134	14	87	30	0	141	27	19	26	121	63	17	78	38	21	27	0	21	57	23	35	42	10	8	42	67	48	44
18	N15702_5420	30	150	31	70	70	20	105	217	17	10	8	0	74	100	10	3	14	104	0	67	226	5	80	78	0	107	106	3	73	69	83	0	60	41	4	7	3	3	36	5	13	18	34	0	30	117	21	77
19	N21564_4459	14	159	32	117	180	20	56	83	15	39	13	46	31	57	51	92	19	25	80	32	52	21	41	31	58	62	34	0	67	21	40	43	78	106	11	107	109	46	19	13	36	0	14	81	15	42	10	21
20	N31557_4260	14	93	106	17	29	36	35	8	26	264	85	187	18	0	8	55	50	40	13	21	4	0	13	26	112	12	16	2	24	31	14	25	84	90	41	37	25	7	0	15	29	23	25	74	5	49	11	15
21	N3340_4338	6	29	26	19	9	35	34	18	112	285	107	91	19	9	73	149	4	8	90	11	0	135	47	9	183	21	7	0	13	13	11	123	7	10	172	83	353	53	28	10	47	8	0	66	11	15	2	6
22	N33520_8069	118	362	0	2	10	210	3	10	7	58	7	43	0	361	3	21	49	409	6	12	0	3	8	184	25	2	206	3	218	19	22	12	9	152	32	160	83	0	6	165	22	95	550	53	14	154	24	356
23	N54480_3936	13	79	15	41	25	25	40	80	60	52	43	36	9	27	91	40	12	49	144	13	53	72	18	35	29	26	65	0	40	28	64	43	25	38	23	109	48	63	27	13	51	13	15	49	6	37	16	27
24	N47724_3790	26	74	19	22	24	85	35	34	35	157	14	44	28	38	8	41	19	57	35	43	24	6	30	27	41	19	28	0	35	28	39	22	35	41	23	88	15	27	19	19	45	26	42	94	9	51	14	19
25	N31793_3630	32	60	65	35	39	35	23	114	45	13	15	22	46	34	16	23	16	22	93	40	45	37	31	49	8	28	35	8	36	63	37	20	66	26	21	76	19	22	28	13	24	50	35	25	22	39	18	31
26	N5509_3640	4	48	28	35	31	18	38	75	24	8	21	0	35	45	56	63	10	6	318	21	82	80	30	34	48	29	12	4	24	18	39	0	15	24	15	245	202	44	22	12	15	7	7	11	0	18	13	38
27	N27319_3652	134	117	30	17	9	39	11	29	9	35	25	145	12	10	7	34	13	87	10	26	4	0	0	48	53	55	61	0	46	38	44	11	15	75	58	18	18	8	0	4	24	28	57	39	11	41	45	43
28	N55546_7066	97	76	31	34	59	46	33	92	315	72	154	41	35	54	64	102	47	50	178	47	77	217	53	45	101	30	40	26	32	73	58	143	56	32	102	187	78	117	50	21	92	45	20	31	39	44	47	62
29	N37522_4770	42	240	53	32	40	189	19	0	2	29	22	35	49	48	0	13	102	38	0	38	3	4	18	7	57	19	18	20	15	249	12	24	30	41	11	0	8	0	25	43	0	174	48	7	20	50	63	51
30	N51404_2524	0	16	19	22	9	0	15	32	4	27	11	27	7	6	52	60	5	12	47	15	28	17	0	8	72	17	34	3	10	13	10	18	16	48	13	237	69	28	11	3	60	0	8	32	3	14	5	10
31	N41851_2183	24	37	21	19	39	26	26	35	70	41	16	9	31	15	29	7	32	18	53	30	30	42	41	6	21	36	0	26	14	31	26	18	42	9	10	13	14	13	21	8	13	18	6	18	19	23	14	17
32	N8372_2541	13	32	39	7	26	48	34	34	32	31	42	13	30	23	22	16	24	12	85	16	42	66	16	9	34	23	7	7	12	29	13	43	26	11	37	81	60	46	21	24	14	28	6	20	15	14	12	14
33	N36227_2120	15	12	10	8	17	6	17	7	128	11	71	0	16	10	42	16	6	3	128	11	24	102	14	0	12	15	0	3	10	34	9	66	15	6	25	40	33	51	14	0	41	21	6	22	5	11	11	14
34	N22283_4088	9	42	6	33	16	17	23	0	109	17	72	6	72	67	2	22	57	21	51	8	7	112	135	0	36	12	21	22	12	10	14	350	18	12	66	45	51	115	18	15	66	11	5	30	31	13	57	58
35	N52104_2241	49	60	41	62	2	42	36	67	4	13	23	0	6	31	10	17	59	10	20	0	30	19	4	27	8	12	3	3	34	0	92	0	69	0	3	7	25	5	132	0	0	2	2	5	148	14	3	15
36	N40502_2058	33	31	30	43	30	72	19	14	0	50	4	35	21	11	0	8	24	14	7	23	14	5	12	18	31	15	17	8	44	45	36	12	64	63	8	12	9	3	11	21	8	30	25	6	14	36	20	18
37	N12448_2028	24	10	9	10	15	2	24	18	34	13	21	7	32	10	66	29	6	6	22	7	10	30	12	10	14	23	5	7	3	13	0	32	16	15	16	66	24	22	9	0	29	12	0	11	7	8	12	18
38	N47353_2000	5	0	15	15	6	6	10	10	71	27	32	4	24	6	27	23	6	3	119	15	0	41	10	5	11	22	7	15	8	31	10	13	42	9	22	96	50	71	14	0	28	12	2	51	19	14	20	12
39	N11939_1874	5	25	26	58	9	4	18	23	14	6	3	30	54	6	6	5	0	21	29	5	33	0	33	14	8	14	48	3	13	16	19	8	18	8	0	0	0	5	9	0	20	13	4	64	9	29	3	9
40	N17040_1787	17	36	10	14	13	20	23	30	30	18	21	4	28	9	23	16	17	13	27	11	24	36	19	10	11	31	11	0	17	25	14	26	22	11	7	30	19	24	26	10	12	25	12	12	15	15	16	12
41	N27735_1789	7	40	3	11	8	10	17	20	27	24	20	4	0	8	44	31	0	23	56	9	22	38	8	14	26	6	12	0	22	10	8	51	7	7	16	33	34	46	0	8	14	9	8	11	0	16	3	16
42	N421_4077	17	43	16	36	28	32	16	44	163	33	59	0	15	43	95	34	21	58	131	32	90	97	27	22	56	19	23	8	27	30	29	95	36	40	31	146	57	93	23	13	58	16	12	19	16	24	15	35
43	N16466_1615	8	7	7	11	17	4	14	41	32	116	28	16	5	11	24	24	4	0	51	18	14	24	0	12	36	4	4	0	15	7	14	15	17	14	29	78	0	26	8	0	27	4	3	23	6	11	3	10
44	N34018_1630	20	14	20	6	11	40	5	6	14	0	12	4	15	17	0	5	31	16	14	35	0	16	19	11	8	16	0	24	9	47	5	27	19	8	26	62	23	14	25	6	5	28	5	5	19	0	33	12
45	N22775_1519	14	25	8	13	13	8	3	20	68	13	19	5	5	25	9	16	2	7	50	5	15	16	6	23	11	6	18	0	17	10	12	20	8	12	20	64	8	33	9	9	17	0	0	22	0	13	8	14
46	N38257_1341	21	31	14	23	14	21	13	16	39	6	20	0	9	9	6	0	13	9	14	16	21	19	17	10	8	22	16	7	6	16	79	16	17	14	5	19	11	11	11	11	0	18	9	4	0	10	8	21
47	N10206_1326	9	38	11	13	18	8	11	15	41	19	20	7	5	24	18	8	9	36	39	18	13	18	13	6	3	17	9	5	14	17	14	16	18	17	6	27	11	15	24	4	14	4	8	9	6	14	16	10
48	N2001_1341	2	8	0	6	0	3	0	6	28	33	25	16	0	8	4	20	0	12	24	5	12	15	0	7	63	0	4	0	5	5	3	33	0	6	43	105	23	24	0	6	26	6	7	41	0	5	3	5
49	N48674_2516	3	21	8	4	0	213	24	2	7	6	5	0	0	79	32	2	3	2	3	2	0	11	0	0	0	39	7	0	0	18	0	0	38	3	6	8	15	3	48	56	7	334	0	3	2	2	0	0
50	N29822_1990	4	24	8	8	4	9	7	22	43	15	29	0	3	18	23	11	2	16	21	16	35	43	9	7	3	12	15	8	2	19	2	26	0	14	25	39	16	25	7	0	16	3	6	9	8	21	12	19
51	N43101_1235	10	30	12	17	17	7	43	29	32	0	11	0	38	93	12	4	21	10	13	48	48	34	35	5	0	25	11	3	4	3	6	6	3	0	10	2	0	0	67	10	0	0	0	0	13	13	6	6
52	N33347_1329	3	3	5	8	6	0	2	20	28	10	4	3	0	6	22	24	0	0	122	0	18	27	2	10	43	8	4	0	4	7	8	0	2	3	6	221	95	32	0	0	33	0	8	6	4	3	0	12
53	N34561_1126	11	16	4	8	16	12	8	21	51	27	20	5	7	20	32	16	3	6	39	5	12	18	7	19	9	12	13	5	8	13	6	14	10	15	23	75	5	11	10	0	12	3	0	8	0	14	5	6
54	N65185_2407	25	18	13	10	24	12	24	66	33	15	27	4	36	7	105	22	6	14	139	37	35	17	9	35	5	28	44	4	35	38	23	3	22	9	2	37	29	55	4	3	21	12	0	12	19	18	0	34
55	N25378_1118	0	0	3	8	6	9	7	14	23	24	9	3	5	0	16	5	0	38	19	4	4	10	27	8	0	0	3	0	0	5	4	6	0	0	7	22	12	6	7	0	9	4	0	0	2	8	0	2
56	N6088_1127	4	9	0	7	5	6	4	21	23	4	14	0	3	8	6	7	3	0	18	7	15	23	0	9	0	4	3	0	7	6	7	10	8	5	10	6	8	328	5	8	2	8	0	8	5	72	0	0
57	N50057_1113	7	17	12	11	31	17	10	14	32	9	32	4	10	7	11	0	8	3	26	13	6	68	17	0	9	34	0	7	4	31	5	23	19	5	0	18	0	20	9	2	0	19	2	14	7	7	0	13
58	N60232_1922	14	6	15	27	40	7	3	6	28	48	17	18	23	19	5	10	13	13	21	26	5	7	16	14	34	18	5	18	2	26	5	3	57	0	33	83	14	11	30	6	21	18	2	17	15	5	43	17
59	N54019_1047	9	8	3	3	9	15	0	0	14	57	27	15	2	11	13	11	4	3	14	14	0	24	6	0	74	6	0	0	13	0	6	28	11	0	10	34	15	16	3	11	16	6	0	7	9	12	11	4
60	N13997_1060	8	5	2	0	5	0	4	3	52	0	19	0	4	0	0	11	0	3	265	0	0	63	6	2	8	4	0	0	0	7	2	36	0	0	22	32	75	94	0	0	0	5	0	5	0	0	3	0
61	N39318_1021	3	15	3	13	5	2	4	18	7	0	13	3	27	16	12	11	0	0	5	11	18	9	10	7	0	12	10	6	5	11	9	11	18	10	6	46	24	26	0	4	15	12	11	9	0	3	0	7
62	N17882_1009	14	19	10	21	6	3	11	26	34	6	3	0	6	7	4	5	0	9	34	3	39	6	11	16	2	8	11	2	11	6	24	3	9	11	0	18	0	19	8	0	0	3	5	6	5	0	4	9
63	N10979_1008	13	3	0	6	0	0	9	17	9	19	12	7	16	17	12	6	2	3	24	10	11	8	10	5	8	16	4	3	7	8	9	10	10	0	9	22	16	18	14	5	16	11	0	28	13	10	3	5
64	N42853_1012	2	6	0	5	0	3	3	4	12	29	10	8	4	5	7	13	5	4	33	5	15	17	9	5	29	0	2	0	11	3	7	18	5	0	26	61	26	47	0	0	23	0	4	36	4	4	0	7
65	N47885_992	6	8	0	6	5	3	4	14	34	11	21	4	5	9	21	4	5	5	30	5	12	22	6	0	22	8	9	6	5	8	10	16	8	3	18	52	17	13	3	7	30	8	0	10	0	6	0	2
66	N40641_927	3	0	0	0	20	5	2	0	13	8	18	4	3	2	11	28	0	0	14	0	5	17	5	0	41	3	0	0	0	0	3	21	0	3	14	106	56	19	3	0	12	0	0	16	0	2	9	6
67	N42063_898	16	0	2	7	14	3	9	15	8	13	5	5	16	11	11	0	10	10	19	14	5	0	26	12	0	12	11	9	3	22	5	0	16	3	5	20	10	7	6	3	3	14	0	7	0	7	6	11
68	N31754_898	0	2	33	9	0	9	3	41	32	4	14	8	5	9	8	12	0	16	37	16	9	15	13	9	5	0	5	0	4	3	4	5	0	0	11	20	3	17	6	0	11	3	3	4	0	13	0	6
69	N36523_878	0	4	7	8	0	4	5	32	7	19	12	14	6	0	29	9	0	23	21	6	24	11	12	3	3	10	11	0	11	3	3	4	22	3	6	15	21	13	3	0	12	0	12	5	2	5	0	12
70	N59700_931	0	58	0	0	0	0	31	0	0	69	0	57	0	0	46	0	8	0	103	0	0	0	15	0	0	0	0	0	0	0	0	0	0	44	0	0	59	0	0	0	0	0	0	0	3	0	14	0
71	N29885_1177	7	19	8	15	6	7	16	16	11	3	0	0	26	34	10	0	6	22	2	0	27	0	16	6	4	11	13	0	24	16	12	4	15	18	0	12	4	16	11	3	25	7	9	6	0	14	9	12
72	N11316_812	0	4	0	2	11	2	8	21	47	0	8	0	5	5	7	7	5	5	112	5	4	40	8	0	3	5	4	4	6	8	4	11	8	0	18	0	13	63	6	3	13	4	0	4	0	4	2	7
73	N11663_777	2	14	0	7	5	0	0	10	15	4	6	0	0	6	16	4	2	2	51	0	19	13	3	4	13	2	9	0	6	4	6	14	0	0	9	57	26	12	2	0	0	0	0	7	0	8	0	0
74	N38467_761	3	14	10	4	11	0	9	11	10	7	8	0	17	4	39	7	8	6	32	7	4	32	9	8	8	7	6	4	0	8	3	9	13	10	3	31	8	0	5	0	2	2	0	0	8	7	2	7
75	N32107_948	0	9	5	0	0	8	5	0	32	57	11	18	3	5	0	9	0	10	25	0	5	5	0	3	6	0	10	10	24	0	6	36	10	20	31	6	6	18	0	7	18	4	9	19	0	8	2	4
76	N20810_832	7	9	0	0	9	2	10	5	26	0	5	7	6	6	35	6	3	0	34	4	5	24	14	4	3	5	0	11	10	0	0	7	6	3	5	25	18	15	4	0	16	0	7	15	0	7	4	3
77	N126_751	9	39	3	0	8	12	0	0	0	26	4	3	0	2	0	0	12	6	0	13	0	5	2	13	32	13	0	4	14	22	0	18	12	8	5	5	3	0	6	5	8	47	0	0	4	9	11	7
78	N18026_704	5	0	5	7	0	0	4	0	11	11	7	0	2	3	30	4	0	2	17	3	5	11	15	4	4	0	8	0	14	9	5	6	6	2	0	25	9	11	4	3	28	8	0	6	0	0	0	3
79	N54200_823	0	11	0	9	0	3	4	13	22	8	18	7	0	10	19	10	2	3	39	0	3	18	0	3	12	0	0	0	4	2	3	10	0	3	11	40	33	27	0	0	17	0	0	9	0	6	0	0
80	N1837_674	0	0	0	0	0	0	0	0	0	0	0	0	0	0	0	0	0	110	0	0	0	0	0	0	0	0	0	0	0	0	0	0	0	0	0	0	0	0	0	0	0	0	42	0	0	0	0	85
81	N56885_652	9	9	8	8	4	9	7	0	27	0	30	0	0	0	16	0	2	0	18	11	12	11	0	0	0	0	0	0	5	0	14	9	6	18	0	9	3	0	10	0	0	3	3	18	6	3	8	5
82	N36691_706	0	6	0	5	0	0	11	17	9	12	8	7	4	3	8	4	2	0	26	7	4	12	6	10	19	0	6	0	5	9	6	4	21	13	7	20	10	8	0	0	9	6	6	13	0	11	3	11
83	N40227_652	15	4	7	6	9	0	13	11	15	5	14	0	11	0	5	2	8	3	14	18	6	41	7	2	13	7	11	6	0	14	17	8	5	0	5	9	25	2	7	0	8	3	0	8	0	0	0	6
84	N65235_653	10	0	0	0	0	3	0	0	0	57	12	12	3	0	0	0	0	0	14	0	0	10	0	0	23	0	0	0	5	0	2	21	3	0	22	13	38	14	0	0	28	3	0	15	0	0	6	0
85	N57207_654	0	0	0	0	0	2	3	17	0	97	0	0	0	0	0	0	3	13	0	38	0	0	0	15	0	0	0	0	0	63	0	7	0	20	0	0	2	0	0	0	0	0	50	3	0	0	12	0
86	N54997_615	9	14	2	0	0	8	2	15	26	11	8	0	8	14	11	17	8	5	15	5	0	24	7	0	8	5	4	0	0	0	0	6	7	0	2	0	0	17	5	7	0	11	5	6	0	4	0	15
87	N44843_609	10	0	0	12	0	0	16	0	0	0	0	0	63	8	0	0	0	0	0	11	4	0	10	0	0	32	0	3	0	36	3	0	0	0	0	0	0	0	18	13	0	16	0	0	11	0	0	4
88	N29922_593	2	11	5	6	3	5	5	26	12	12	8	6	0	6	23	16	2	9	41	0	13	8	5	16	3	0	6	0	3	0	10	0	0	6	7	6	36	12	0	0	5	0	5	5	0	10	0	0
89	N51849_960	0	10	0	0	10	5	5	12	10	16	16	4	4	8	3	12	0	3	30	0	8	29	3	16	9	0	4	0	13	6	14	7	6	3	3	80	21	24	3	0	29	0	0	15	0	10	0	14
90	N49262_875	0	10	0	0	0	16	0	0	11	16	2	0	0	18	5	0	5	18	0	0	0	0	0	3	21	2	7	0	17	0	2	12	3	12	28	63	31	0	2	17	4	4	22	12	0	10	6	27
91	N22004_571	8	3	4	8	15	7	8	9	6	4	0	0	11	0	13	4	14	10	9	0	2	11	4	7	0	5	3	0	0	12	2	0	0	4	8	4	10	9	0	0	6	11	4	3	3	4	0	7
92	N45451_574	7	10	6	7	0	2	6	25	23	0	9	0	18	10	4	4	8	3	13	6	10	5	14	4	0	4	5	0	0	4	14	4	10	0	3	19	10	0	14	0	2	0	0	0	6	10	3	7
93	N11450_571	0	0	0	0	0	0	0	0	0	8	10	0	0	0	0	37	4	0	46	0	37	0	2	0	29	0	82	0	0	0	0	0	0	0	0	49	0	0	0	0	0	0	0	28	0	0	0	0
94	N24609_589	0	0	0	0	5	0	0	0	31	5	11	2	0	0	12	12	0	0	19	0	0	17	3	0	17	0	0	0	3	0	0	16	0	0	14	24	30	34	0	0	17	0	0	17	0	0	0	7
95	N29910_563	3	0	4	7	2	7	5	0	10	0	5	0	4	5	0	3	7	0	12	3	0	7	16	5	11	8	3	0	0	0	8	4	3	0	8	0	7	7	10	3	0	4	0	0	5	7	4	0
96	N28898_601	0	0	0	0	0	2	0	0	0	0	0	0	0	0	0	0	0	0	0	0	0	0	0	27	0	0	0	0	0	0	0	0	0	0	0	0	0	0	0	0	0	0	38	0	0	0	0	6
97	N33846_527	0	9	17	8	9	0	11	33	0	0	0	0	0	0	0	0	12	3	0	11	5	0	0	6	0	8	0	0	15	24	11	0	0	8	0	0	0	0	0	2	0	12	5	0	2	11	7	10
98	N15644_519	3	4	0	7	0	0	6	28	10	0	0	0	0	0	8	2	0	4	17	6	9	4	6	7	10	0	18	0	4	3	6	0	2	0	4	22	0	4	0	0	5	0	4	15	0	7	2	7
99	N41464_520	8	6	0	0	4	2	6	21	39	13	10	3	2	6	33	5	3	2	21	6	11	14	0	7	7	0	3	0	0	3	0	7	0	5	0	0	9	0	0	0	15	3	0	14	0	7	0	0
100	N6922_504	3	10	4	3	0	11	0	0	16	11	7	6	3	6	0	12	0	17	19	0	2	3	0	9	9	0	6	0	7	6	0	0	2	3	11	21	13	2	0	5	0	4	8	5	0	0	5	8
101	N22339_653	0	7	0	4	0	0	0	11	6	0	26	6	2	5	8	7	0	2	35	3	13	7	3	14	12	0	0	0	9	0	0	5	0	2	5	24	26	13	0	0	6	0	0	0	0	0	0	0
102	N7953_492	0	6	10	0	5	5	7	7	0	0	8	0	7	7	0	3	4	17	5	9	11	3	10	9	2	3	12	0	4	5	14	9	10	4	0	20	3	8	4	0	0	9	5	16	0	7	4	8
103	N55044_501	0	3	0	0	0	2	3	9	8	4	6	11	4	0	12	4	0	0	14	0	8	6	2	0	2	0	2	0	0	0	8	3	0	0	3	42	15	4	0	0	26	0	0	4	0	2	0	0
104	N31596_505	0	14	0	4	0	0	7	0	0	8	13	0	30	5	10	20	0	3	4	15	0	0	11	2	3	28	14	0	0	9	16	2	0	0	0	0	0	0	0	5	3	0	0	0	6	3	0	0
105	N8236_467	0	6	0	0	0	0	0	6	22	14	15	0	0	6	9	8	0	0	28	4	0	25	0	0	4	4	0	3	0	5	0	18	0	3	0	33	11	19	0	0	4	0	0	0	0	3	0	6
106	N53185_505	0	0	0	0	0	0	0	0	0	0	0	0	0	0	0	0	0	0	0	0	0	0	0	0	0	0	0	0	0	0	0	0	0	491	0	0	0	0	0	0	0	0	0	0	0	0	0	0
107	N18131_467	0	0	0	0	0	0	0	0	0	0	0	0	0	0	0	0	0	0	0	0	0	0	0	0	0	0	0	0	0	0	0	0	0	0	0	0	0	0	2	0	0	0	0	0	0	0	125	0
108	N60053_492	0	7	6	11	0	0	11	0	0	0	8	9	7	9	11	0	0	8	27	0	0	6	0	0	0	3	8	0	0	0	0	5	9	0	0	0	8	0	0	0	8	7	7	4	0	0	0	6
109	N44729_457	8	10	9	7	6	5	9	18	16	0	7	0	9	11	6	0	8	0	5	8	7	12	10	0	0	10	5	2	6	8	10	5	13	4	6	0	0	0	7	7	0	7	0	0	3	0	0	9
110	N5834_463	0	9	4	0	0	17	0	0	3	16	6	5	4	5	0	10	8	10	0	2	0	0	12	0	10	0	5	0	13	3	2	3	0	3	0	24	6	0	6	2	6	7	10	5	0	5	0	7
111	N41420_435	3	3	0	6	3	0	0	3	13	0	0	18	0	6	116	8	0	0	0	0	0	0	6	0	0	0	6	0	0	0	4	0	0	3	0	0	0	0	0	0	0	0	0	0	0	0	0	0
112	N55267_438	7	0	8	25	0	0	0	11	0	7	0	0	0	18	21	23	0	6	27	0	10	6	0	0	0	0	0	0	0	0	2	4	0	4	4	17	2	0	5	0	51	0	0	0	0	0	0	8
113	N27269_432	3	5	0	4	0	0	0	0	16	6	14	3	0	3	6	4	0	0	17	0	0	8	3	0	7	7	0	0	4	6	0	8	3	5	0	17	7	6	3	2	5	0	0	0	0	11	5	8
114	N47663_447	0	10	0	0	0	3	0	29	12	4	0	0	3	5	12	9	2	9	3	0	17	0	0	16	0	6	174	2	11	0	3	0	0	0	0	0	0	0	0	0	0	0	4	0	0	3	0	0
115	N3447_418	0	3	0	11	2	4	0	9	0	46	9	5	0	0	11	0	0	0	21	0	8	9	4	0	0	0	8	0	5	4	0	3	0	5	0	24	9	5	0	0	44	0	0	0	0	0	0	0
116	N59843_455	2	0	9	18	8	0	0	0	0	0	0	0	0	0	0	0	11	3	0	42	8	3	0	0	0	5	0	6	2	0	0	0	17	3	0	0	0	3	27	0	0	0	0	0	0	0	0	0
117	N15715_407	3	8	0	0	2	2	0	7	0	15	3	0	0	8	23	0	2	11	19	4	26	6	0	2	10	0	30	0	11	0	0	2	2	0	6	10	0	7	0	0	10	2	4	0	0	7	0	2
118	N45312_400	9	9	2	2	0	0	0	0	0	8	7	12	4	10	0	3	0	3	3	0	0	5	0	5	4	0	3	0	0	0	0	8	0	2	6	44	13	0	0	0	13	5	3	18	0	4	0	5
119	N62878_388	0	6	3	2	0	0	0	7	28	12	13	3	0	0	5	0	0	0	18	0	0	15	8	0	9	0	4	0	0	0	0	16	0	0	0	19	13	22	0	0	0	2	0	0	2	0	0	4
120	N12729_382	0	0	0	3	0	0	0	2	0	0	2	0	3	9	6	0	0	0	3	4	0	4	0	0	0	0	5	0	0	0	0	0	3	0	4	0	0	254	0	0	0	0	0	0	3	0	0	0
121	N19348_367	0	0	27	6	0	6	3	2	12	0	0	0	0	3	0	0	4	0	0	3	13	0	2	2	0	4	10	3	0	6	16	0	19	8	0	0	22	0	5	0	0	0	4	17	0	0	0	0
122	N39254_535	2	6	0	2	0	0	0	3	8	8	7	7	2	4	6	15	0	0	3	4	0	0	0	0	0	0	7	0	0	0	0	3	0	0	3	0	0	0	4	0	9	0	5	19	0	4	0	0
123	N41189_355	0	0	0	0	0	0	6	11	0	7	8	0	0	0	16	0	0	11	27	0	0	17	0	0	0	0	0	0	0	0	0	3	0	0	6	19	9	18	0	0	0	0	2	6	0	0	0	0
124	N62571_356	0	17	12	12	0	7	0	0	2	0	19	0	8	10	0	6	0	12	0	5	0	28	12	0	0	0	3	0	0	0	0	0	11	4	10	0	2	4	19	3	4	0	4	7	0	7	0	0
125	N56182_347	0	4	0	10	0	3	0	5	0	8	0	2	4	0	0	0	0	5	0	0	2	0	11	3	3	7	5	0	0	4	9	3	0	0	0	6	5	19	3	0	5	0	4	13	0	2	4	7
126	N64912_346	6	0	6	9	0	0	3	11	10	0	5	4	0	7	10	7	0	4	22	5	7	10	0	6	0	3	0	0	0	0	11	6	0	6	3	0	13	5	0	0	6	0	0	0	0	0	0	6
127	N5160_403	2	17	2	0	0	7	4	4	4	50	0	4	3	0	0	4	0	3	24	6	0	6	0	0	22	0	5	0	3	3	3	4	6	0	0	7	9	0	3	0	9	0	0	3	0	2	2	10
128	N44184_331	0	0	0	0	0	0	0	0	0	0	5	0	0	0	10	7	0	0	16	0	0	2	0	4	18	0	2	2	5	0	0	0	0	0	0	37	25	4	0	0	7	0	0	6	0	0	0	0
129	N46509_337	0	0	0	0	0	0	0	0	17	0	5	0	0	0	9	2	0	0	52	0	0	7	0	0	0	0	0	0	0	0	0	0	0	0	6	53	6	18	0	0	4	0	0	8	0	0	0	0
130	N30323_355	0	0	0	3	5	0	0	0	0	113	0	5	0	5	0	17	0	2	0	0	0	9	0	0	0	12	0	0	0	4	3	2	20	2	0	0	0	0	0	0	0	3	0	0	0	0	2	0
131	N22517_357	0	27	3	0	4	3	0	0	7	10	25	0	0	4	15	4	0	17	5	15	3	0	0	36	0	7	4	0	0	0	0	3	2	0	0	0	0	4	2	0	0	4	0	0	0	0	0	0
132	N20543_352	0	23	6	22	5	0	13	7	0	4	0	0	2	15	0	0	5	13	0	6	5	0	0	0	0	0	13	0	9	2	8	17	7	0	0	0	0	0	0	5	0	0	0	0	9	10	0	3
133	N25264_312	0	0	0	0	0	0	0	0	14	0	4	0	0	0	4	2	0	3	76	5	0	7	0	0	9	0	0	0	0	0	0	0	2	4	8	34	7	12	0	0	0	0	2	0	0	0	0	0
134	N35004_309	2	2	12	2	0	7	4	11	0	13	2	0	3	0	0	10	3	4	9	2	3	0	4	2	4	2	0	0	5	6	5	0	0	0	4	0	0	0	0	2	5	0	4	3	0	5	0	2
135	N51704_309	8	10	0	0	0	0	0	8	0	0	0	0	0	5	8	7	3	5	15	0	3	4	5	4	0	3	3	0	5	0	0	0	3	5	0	0	0	10	5	0	4	2	5	9	0	0	0	4
136	N26496_493	7	2	0	0	0	2	0	7	17	0	14	3	4	6	15	3	0	0	29	2	0	19	0	0	6	2	0	3	0	2	6	8	7	0	13	16	12	18	0	0	4	3	0	3	0	3	5	2
137	N37280_501	4	6	0	3	3	3	0	0	0	0	2	2	0	5	8	0	2	2	0	3	2	20	3	11	6	0	8	0	0	2	0	0	0	0	6	4	0	8	3	4	3	0	16	0	2	4	6	4
138	N27811_303	0	0	3	0	0	3	0	5	11	0	6	0	0	0	5	0	0	0	9	0	4	0	0	0	7	9	4	0	3	3	2	0	0	3	0	0	14	13	0	0	11	0	0	2	0	0	0	4
139	N5287_342	7	0	3	0	0	4	0	12	11	9	5	0	0	0	7	0	4	0	17	0	0	7	0	3	5	0	3	0	2	2	0	7	0	0	0	16	2	7	0	0	2	3	0	3	0	3	0	5
140	N39258_416	0	43	4	13	14	37	0	0	4	0	17	0	0	0	3	6	16	0	27	12	0	3	0	0	7	2	0	13	0	0	14	0	0	0	0	0	0	0	2	6	0	14	0	0	0	2	5	14
141	N56777_297	0	2	0	0	0	2	4	0	0	0	2	3	0	0	19	3	0	0	8	3	3	14	0	9	5	0	0	0	5	0	0	8	0	0	3	26	4	21	0	0	0	0	0	4	0	0	0	0
142	N33047_284	0	4	2	0	2	2	4	6	32	0	12	0	3	0	2	7	4	0	6	0	0	12	0	0	6	0	0	0	0	2	0	7	6	0	6	21	6	0	0	0	0	0	0	7	0	0	0	3
143	N23160_284	0	4	3	2	0	0	2	0	9	3	0	0	0	0	40	12	0	0	41	0	9	16	0	0	0	4	0	0	0	0	5	0	0	0	0	0	5	12	0	0	8	0	0	3	0	0	0	3
144	N56114_277	0	6	0	13	0	4	0	31	0	0	0	7	0	0	0	0	3	0	0	0	7	0	0	11	0	0	6	0	0	0	0	0	4	0	0	0	0	0	0	0	0	0	0	0	0	5	0	0
145	N8684_350	0	0	0	3	0	2	0	0	18	4	10	0	0	0	5	5	0	2	37	0	3	15	0	0	6	0	0	0	0	0	3	7	0	0	0	11	5	12	0	0	12	0	0	5	0	0	2	2
146	N30537_265	0	0	0	2	0	0	6	3	11	4	0	0	0	8	14	2	0	0	20	0	6	18	0	0	0	0	0	0	0	5	0	5	3	0	2	7	8	5	3	0	8	0	2	0	2	0	0	4
147	N33776_262	0	5	0	0	3	0	0	0	0	0	3	0	5	4	6	4	0	6	12	0	6	15	0	0	7	3	0	0	0	0	9	6	9	0	4	0	6	0	0	0	6	0	0	0	2	3	3	7
148	N44366_265	0	3	7	3	0	3	0	5	4	3	0	2	0	0	4	4	0	4	14	2	2	11	0	4	2	8	0	0	2	0	7	0	3	0	6	0	8	4	2	3	0	0	0	0	0	0	0	2
149	N48605_266	0	0	0	4	0	0	9	9	0	0	0	0	0	11	0	5	0	0	20	0	6	6	3	0	0	6	0	0	0	0	0	0	4	3	0	14	10	10	4	0	4	0	0	3	0	0	0	0
150	N11654_261	0	0	0	0	0	0	0	0	0	0	0	0	0	4	0	5	0	0	2	0	0	9	0	0	0	0	0	0	0	0	0	0	0	0	0	0	0	0	2	0	17	0	0	0	0	0	194	0
151	N58346_257	0	0	0	0	0	2	0	7	7	3	3	0	0	0	16	8	0	4	0	0	0	3	3	6	5	0	2	0	6	0	2	0	0	2	5	11	0	11	0	0	9	0	0	4	0	0	0	0
152	N65557_288	0	0	0	0	0	25	0	0	0	0	0	0	0	2	2	0	0	14	2	65	2	6	0	0	0	0	5	0	0	0	0	7	0	0	0	0	0	0	0	2	0	0	0	0	0	2	0	0
153	N9835_258	3	8	0	3	0	0	0	5	0	19	6	4	0	0	5	8	0	0	5	2	4	5	0	0	7	6	0	0	0	2	2	5	0	3	0	18	12	7	0	0	5	0	0	0	0	0	0	3
154	N5730_251	0	8	0	15	0	0	0	0	0	10	0	0	0	0	0	0	0	0	0	0	0	0	0	0	0	0	2	0	0	0	6	0	0	0	2	0	0	0	0	0	0	0	0	22	0	0	0	4
155	N8977_243	0	0	0	0	0	0	4	44	0	0	0	0	0	0	0	0	0	25	0	3	0	0	0	0	0	0	0	0	0	0	0	0	0	0	0	8	0	0	0	0	3	0	6	0	3	0	0	0
156	N1773_231	0	0	0	0	0	0	0	0	0	0	0	5	0	0	0	4	0	0	8	0	0	0	0	0	0	0	5	0	0	0	0	3	0	0	0	17	0	5	0	0	8	0	0	29	0	0	0	0
157	N25344_228	0	12	0	0	0	22	0	0	0	2	0	0	0	18	0	6	5	0	5	3	0	0	0	22	4	0	0	0	23	0	0	0	5	0	0	0	0	0	0	6	0	0	0	2	0	10	0	12
158	N13474_216	0	5	0	0	0	0	0	3	0	5	0	0	0	0	5	0	0	2	7	0	7	0	2	3	0	3	2	0	0	0	0	0	0	3	5	18	0	0	3	0	7	0	3	3	0	2	0	0
159	N35311_215	10	0	7	3	6	3	0	3	10	0	0	0	4	5	0	0	2	0	3	0	4	0	0	0	0	0	3	0	2	0	0	4	6	0	0	0	0	10	0	5	0	0	0	0	3	0	0	0
160	N7992_211	0	0	0	6	0	0	0	7	0	4	0	4	0	0	0	7	0	3	7	0	0	0	0	0	4	0	4	0	11	0	0	0	0	14	4	6	9	4	0	0	3	0	0	10	0	2	0	0
161	N7117_212	0	0	0	0	0	0	2	0	11	0	6	0	11	0	10	5	0	0	11	0	0	0	0	15	0	0	0	5	0	0	0	3	17	0	0	0	0	0	0	0	8	0	5	12	0	0	0	0
162	N15511_248	0	0	0	0	0	0	0	0	13	0	0	2	0	0	0	0	0	0	0	0	0	4	0	3	0	0	0	0	0	0	0	0	3	0	0	0	2	6	0	0	16	0	0	0	0	0	0	0
163	N31128_377	0	0	0	0	0	0	0	0	43	3	11	0	0	0	6	26	0	0	15	0	0	14	0	0	0	0	0	0	0	0	0	18	0	0	7	31	5	16	0	0	6	0	0	0	0	0	0	0
164	N21307_205	0	0	0	0	2	0	5	5	5	0	0	0	2	0	0	0	0	0	9	4	3	3	0	0	0	0	0	0	0	0	0	0	0	3	0	10	0	0	0	0	0	0	4	0	0	0	0	4
165	N52745_208	0	0	5	4	0	0	0	7	0	0	4	0	0	0	14	4	0	4	8	0	0	5	0	3	0	0	2	0	5	0	0	5	0	0	3	7	0	0	0	0	10	0	0	2	0	0	0	0
166	N13028_205	0	0	3	0	0	0	0	13	0	0	0	26	0	0	0	33	0	0	0	0	28	0	0	0	8	0	0	0	0	0	0	0	3	0	0	0	0	0	0	0	0	0	0	0	0	5	0	0
167	N15037_201	7	6	17	0	0	0	0	9	0	0	0	2	0	0	0	0	7	0	0	0	8	0	0	4	0	5	0	0	5	0	0	0	6	0	0	0	0	2	0	0	0	2	0	0	4	4	0	4
168	N24937_207	0	0	0	0	0	0	0	0	0	0	0	0	0	0	0	0	0	0	0	0	0	0	0	0	0	0	0	0	17	0	0	0	0	0	0	0	0	0	0	0	0	0	57	0	0	0	0	0
169	N46767_206	5	0	0	3	0	0	0	4	0	0	11	0	0	3	0	13	0	0	22	0	0	0	0	5	0	0	3	0	0	0	0	3	0	0	0	31	12	0	0	0	0	3	0	0	0	2	0	0
170	N65466_201	0	0	0	2	2	0	7	0	5	0	6	0	11	0	5	0	0	0	5	7	4	0	13	0	0	0	0	0	0	0	2	2	5	0	0	0	0	0	9	0	0	8	2	0	2	0	0	0
171	N43514_211	0	6	0	0	0	0	0	0	0	0	0	0	0	0	29	0	0	4	0	0	0	5	0	0	0	0	0	0	0	0	4	0	4	0	5	7	0	3	2	0	12	4	0	0	0	0	0	0
172	N28249_190	0	0	0	3	0	2	0	0	0	0	0	0	0	0	2	0	0	0	67	0	7	0	0	0	2	0	0	0	3	0	0	0	0	0	0	0	0	2	0	0	0	0	0	0	0	3	0	21
173	N59750_188	0	3	0	0	3	0	0	5	0	4	4	7	0	6	12	0	0	0	0	0	0	8	6	6	7	0	0	0	0	0	0	7	2	0	0	0	0	10	0	0	5	0	0	0	4	0	0	0
174	N30325_207	0	0	0	0	0	0	0	2	4	6	4	0	0	0	8	2	0	0	5	0	0	6	0	0	0	2	0	0	0	0	0	5	2	0	0	18	0	8	0	0	11	0	0	4	0	0	0	0
175	N29302_187	0	0	0	0	0	0	0	0	0	0	0	0	0	0	0	0	0	0	0	0	2	0	0	0	0	0	0	0	3	0	0	0	0	0	0	0	0	0	0	0	0	0	0	0	0	0	0	0
176	N36800_264	0	3	0	0	0	0	3	0	7	0	0	0	0	0	0	3	77	0	3	2	0	0	0	0	0	14	0	0	0	0	0	0	0	2	0	5	0	0	0	0	0	0	0	0	0	0	0	0
177	N16120_204	0	0	5	11	0	0	0	3	24	0	3	0	3	5	0	0	0	6	0	0	3	0	0	0	0	0	0	0	0	0	3	2	0	0	0	16	18	14	0	0	0	0	0	4	0	0	0	0
178	N28611_172	0	0	2	0	0	2	2	0	0	0	9	0	0	0	12	8	0	0	11	0	2	0	3	0	0	0	0	0	0	0	0	6	0	0	0	16	0	11	0	0	6	0	0	10	0	0	0	0
179	N25986_177	0	3	10	0	18	6	4	0	0	0	0	0	0	0	0	0	0	0	0	0	0	0	2	9	5	2	0	0	0	20	0	0	6	0	0	0	0	0	6	0	0	3	0	5	0	0	5	0
180	N35562_157	0	0	0	0	0	0	0	0	13	0	10	0	2	0	2	4	0	6	4	2	5	3	0	0	0	0	0	0	0	0	0	0	0	0	0	4	0	0	0	0	4	4	6	0	0	0	0	2
181	N44253_161	0	0	0	0	0	0	0	0	0	0	4	6	0	0	0	5	0	0	12	0	0	4	0	0	4	0	6	0	0	0	0	4	0	0	0	18	3	8	0	0	10	0	0	4	0	0	0	2
182	N4244_158	2	0	6	0	0	3	3	0	19	0	13	0	0	3	4	0	0	0	0	3	0	0	5	3	0	0	0	0	0	0	3	2	0	3	0	23	4	0	2	0	0	0	0	0	0	0	0	0
183	N14446_163	0	2	0	2	6	0	0	0	0	0	0	0	0	0	0	0	0	0	0	0	0	2	0	0	0	18	2	0	0	0	17	0	11	5	0	0	2	0	0	0	0	0	7	0	0	2	3	0
184	N21202_157	0	0	0	0	0	0	3	2	27	0	4	4	0	5	0	0	0	0	0	0	0	11	0	0	9	4	8	0	0	0	0	0	0	0	4	0	10	10	0	0	0	0	0	0	0	0	0	0
185	N24289_186	0	0	9	9	0	3	0	0	0	0	0	0	0	4	23	0	0	0	10	0	3	10	0	0	0	0	0	0	0	0	0	8	0	7	0	3	0	26	0	0	0	9	0	0	0	0	0	2
186	N65876_152	0	0	2	6	0	0	7	0	0	0	3	0	0	0	8	0	6	14	0	0	5	11	0	3	2	18	2	0	0	0	0	0	0	0	0	0	0	0	0	0	0	0	0	0	0	0	0	0
187	N9763_147	0	0	0	4	0	2	0	0	6	6	5	0	0	6	3	0	0	0	9	0	3	5	0	0	2	0	2	0	0	0	4	0	2	0	6	0	8	4	0	0	6	2	0	0	0	0	4	0
188	N57745_165	0	0	3	0	0	0	0	4	0	0	2	3	3	0	14	0	0	5	7	0	0	4	0	0	4	0	3	0	3	0	0	0	3	0	0	11	0	5	0	0	0	0	0	7	0	0	0	0
189	N64467_308	11	0	0	4	2	5	0	5	53	2	12	0	11	0	8	9	2	0	23	6	0	18	0	0	0	3	0	0	0	0	4	7	2	0	6	29	13	0	0	0	0	0	0	0	0	0	3	0
190	N45930_142	0	0	0	0	0	0	4	0	0	5	0	0	0	0	0	0	0	8	0	0	5	0	0	0	0	0	3	0	0	0	0	0	0	0	0	0	0	3	3	0	0	0	0	0	0	6	0	2
191	N16419_147	0	0	0	0	0	0	0	3	0	0	0	4	0	0	11	15	0	0	0	0	0	3	0	0	0	0	9	0	0	0	0	0	0	0	0	16	0	0	0	0	23	0	0	3	0	0	0	0
192	N47108_139	0	3	0	0	0	0	0	2	0	0	0	0	0	0	4	3	0	0	62	0	0	0	0	0	0	0	0	0	7	0	0	2	0	0	0	0	0	0	0	0	4	0	0	8	0	0	0	0
193	N18067_172	0	0	3	0	2	0	0	0	0	0	0	2	0	9	4	6	0	5	0	0	5	2	0	9	0	0	0	0	0	0	0	2	2	4	0	16	0	0	0	0	5	0	0	0	0	0	0	0
194	N26492_135	0	2	0	2	4	0	0	11	0	0	0	0	0	4	0	0	0	0	13	0	0	0	0	0	8	0	0	0	0	4	0	0	2	0	0	0	0	6	0	0	11	2	0	2	0	0	0	0
195	N18588_131	0	0	0	0	3	0	0	3	4	0	0	0	0	5	8	2	2	0	0	2	0	0	0	0	0	3	4	0	0	0	2	0	0	0	0	3	0	0	0	0	0	0	0	6	0	0	0	0
196	N38351_130	0	0	13	0	0	0	0	0	0	0	0	18	0	0	0	8	0	0	4	0	0	0	0	7	0	0	0	0	0	3	11	0	0	0	0	0	0	0	0	0	0	0	0	0	0	0	0	0
197	N26621_156	0	6	0	5	2	0	0	0	0	0	0	0	0	0	0	2	2	5	0	6	4	7	4	0	0	3	0	0	2	0	0	0	0	0	0	0	0	0	0	0	33	0	0	0	0	3	0	2
198	N34869_137	0	0	0	0	0	0	0	0	0	0	3	0	0	2	4	5	0	0	2	0	0	0	0	0	0	0	2	0	0	3	2	0	0	0	0	7	0	0	2	0	6	0	0	0	0	0	0	0
199	N47490_374	5	7	0	0	0	16	11	0	18	3	2	0	2	13	7	6	4	0	58	3	0	19	2	0	0	4	5	0	0	7	0	15	5	0	0	0	9	7	10	9	0	2	0	0	0	0	0	0
200	N41084_157	0	0	0	0	0	0	0	0	0	0	3	0	0	0	2	0	0	0	0	0	0	0	0	0	0	2	0	0	0	0	0	8	0	0	0	16	0	0	0	0	10	2	0	38	0	0	0	0
201	N12664_126	0	0	3	0	0	0	0	3	14	15	6	0	0	0	0	0	0	0	4	0	0	3	0	0	0	0	0	0	0	0	0	3	0	0	6	2	4	0	0	0	0	0	0	0	0	4	0	0
202	N31466_126	0	0	0	0	0	3	2	0	0	0	0	0	8	0	7	0	0	3	8	0	0	9	5	0	0	0	6	0	0	0	0	5	0	0	0	0	0	11	0	0	0	0	0	2	0	4	0	0
203	N56801_151	0	0	0	0	0	0	0	4	19	0	0	0	0	0	0	0	0	0	7	0	0	0	0	0	0	0	0	0	0	2	3	0	0	0	0	37	0	0	0	4	0	0	3	0	0	0	0	0
204	N65325_233	4	6	0	4	0	0	0	19	0	5	0	0	3	0	0	0	0	0	10	0	0	0	0	0	0	0	2	0	2	10	11	2	4	2	0	0	0	0	0	0	0	0	0	0	0	3	0	3
205	N44719_127	0	0	0	0	5	0	0	0	0	0	0	0	7	0	0	0	8	0	0	0	9	0	0	0	0	0	0	0	0	0	0	14	0	6	0	0	0	13	0	0	19	0	0	0	2	0	0	0
206	N60592_125	0	0	0	0	0	0	0	8	0	0	0	0	0	0	0	0	0	0	0	0	0	0	0	9	0	2	0	0	0	0	0	0	0	3	0	0	0	0	0	0	0	0	0	0	0	0	0	0
207	N35196_126	0	0	0	0	0	0	0	0	2	3	6	4	0	0	5	0	0	0	5	0	0	2	0	0	4	3	0	0	0	0	0	6	0	0	0	0	4	0	0	0	8	0	0	0	6	0	0	0
208	N45296_124	0	0	0	8	0	0	0	0	17	0	2	0	0	0	13	0	0	0	0	0	0	0	0	10	0	0	0	0	0	0	0	5	2	0	2	4	0	0	0	0	0	0	0	0	0	0	0	0
209	N46252_172	4	4	0	5	3	3	0	0	0	0	0	6	11	8	2	0	3	0	11	6	2	0	0	0	0	0	0	0	0	0	0	2	0	0	0	0	0	0	26	0	0	0	0	0	0	0	5	0
210	N35620_122	0	7	0	0	3	0	0	0	0	0	0	3	0	0	0	0	0	9	0	0	0	0	0	4	0	0	3	0	3	0	0	0	2	5	0	0	0	0	0	0	0	4	0	0	0	3	0	0
211	N13676_119	0	0	0	0	0	0	0	2	0	6	4	3	2	0	5	2	0	0	3	3	0	11	2	0	0	4	0	0	0	0	5	0	0	0	0	0	3	5	0	0	0	0	0	0	0	0	0	4
212	N26361_119	2	8	2	4	0	0	0	0	0	3	0	0	4	0	0	0	0	0	0	0	0	0	0	0	0	3	0	0	0	0	0	0	0	3	2	5	0	0	0	0	0	3	0	0	0	2	0	0
213	N36559_164	0	0	0	0	0	0	0	0	12	7	0	0	0	0	8	0	2	0	11	0	4	0	4	0	3	0	0	0	2	0	0	0	0	0	0	11	8	0	0	0	9	0	0	3	0	0	0	0
214	N62934_119	0	5	0	0	2	0	4	3	27	0	0	0	0	2	9	2	0	0	8	0	5	7	0	3	0	0	0	0	0	0	0	0	0	0	2	3	0	0	0	0	5	0	0	0	0	0	0	0
215	N46496_116	0	0	0	0	3	4	0	0	0	7	2	0	0	0	0	0	0	0	4	0	0	0	0	0	6	0	0	2	0	0	0	9	8	0	0	0	2	2	0	0	2	9	3	0	0	0	0	0
216	N55725_114	0	47	0	0	0	4	0	0	0	0	0	0	4	3	2	0	0	0	4	0	0	6	0	0	0	3	0	5	0	2	0	0	0	0	0	0	0	0	3	0	0	4	0	0	0	0	0	0
217	N18329_113	0	3	3	0	0	0	0	9	2	6	3	0	0	0	2	4	0	0	10	3	0	4	0	2	0	0	2	0	0	0	0	0	0	0	0	0	0	3	0	0	0	0	0	0	0	0	0	3
218	N49636_115	0	0	0	0	0	53	0	0	0	0	0	0	0	0	0	0	0	0	0	0	0	0	0	0	0	0	0	0	0	0	0	17	3	0	0	0	0	0	0	0	0	0	3	0	7	0	0	0
219	N64331_106	0	5	0	0	0	0	0	0	0	0	0	0	0	3	0	0	0	3	5	0	0	3	0	2	0	0	0	0	0	0	0	0	2	0	0	4	0	0	0	0	0	2	0	0	0	0	0	0
220	N8984_106	0	0	0	0	0	0	0	0	11	0	2	2	0	0	0	0	0	0	9	0	0	3	0	0	2	0	0	0	0	0	0	0	0	0	4	15	0	0	0	0	0	0	0	3	0	0	0	5
221	N10332_103	0	0	3	0	0	0	0	6	0	8	7	0	0	0	0	5	0	0	11	0	0	0	0	6	0	6	3	0	0	0	0	0	0	0	0	0	0	0	0	0	0	0	0	0	0	0	0	0
222	N29444_106	2	0	0	4	0	0	0	0	0	0	0	0	0	0	0	4	0	0	0	0	0	0	0	0	0	0	0	0	0	0	0	0	0	0	0	8	0	0	0	0	0	0	0	0	0	0	0	0
223	N2446_106	0	0	0	0	0	4	0	5	0	5	2	0	0	0	9	0	2	0	5	0	0	3	0	5	0	3	0	0	0	0	3	3	0	0	0	0	0	0	0	0	3	0	0	0	0	0	0	2
224	N41057_101	0	3	0	0	0	0	0	0	3	0	0	0	0	0	0	9	0	0	6	0	0	0	0	0	0	0	0	0	0	0	0	0	0	0	0	0	5	7	2	0	5	0	0	0	0	0	0	0
225	N63912_117	0	4	0	3	0	18	2	0	0	0	3	2	3	2	4	0	2	0	11	2	0	6	0	0	7	0	0	0	0	0	0	4	0	0	0	0	0	0	0	0	0	0	0	2	0	0	0	2
226	N64876_100	0	0	0	0	0	0	0	0	0	0	0	0	0	0	0	0	0	0	11	0	0	0	0	0	6	0	0	0	3	0	0	0	0	0	0	2	0	6	0	0	9	0	0	10	0	2	0	3
227	N14775_98	0	12	0	3	14	0	0	3	0	0	0	0	0	0	7	0	0	2	0	0	0	0	0	0	0	0	0	0	0	0	3	0	0	6	0	3	0	0	2	0	0	0	0	3	0	2	3	0
228	N63348_97	4	0	0	0	0	5	0	7	0	0	0	0	0	0	0	0	0	0	0	0	0	0	0	0	0	0	0	0	0	0	0	13	0	0	3	0	0	0	0	0	0	0	0	0	0	0	0	0
229	N64947_153	0	0	0	0	0	0	0	0	0	0	0	13	0	0	0	0	0	0	0	0	0	0	0	0	5	0	5	0	0	7	0	3	0	0	0	6	0	0	0	0	7	0	0	10	0	0	0	0
230	N14468_95	3	4	0	3	0	0	0	3	0	0	0	0	0	0	5	0	0	0	0	0	0	0	0	4	0	0	4	0	0	0	0	0	0	0	0	0	0	0	0	0	0	0	7	0	0	0	0	0
231	N50356_101	0	0	0	0	3	0	0	0	0	0	0	0	0	7	0	0	2	0	0	0	0	2	0	0	0	0	0	0	4	0	0	0	0	0	0	42	10	0	0	0	0	0	0	0	0	0	0	0
232	N2419_99	0	0	0	0	0	0	2	0	0	6	0	0	0	0	0	0	0	0	0	0	0	0	2	0	0	0	0	0	0	0	0	0	0	0	0	0	0	0	0	0	0	0	0	0	0	0	0	0
233	N52336_103	0	4	0	0	0	0	0	0	6	0	0	0	0	0	4	0	0	0	7	2	5	2	0	3	0	0	0	0	0	0	0	2	0	0	0	11	0	0	0	0	5	0	0	3	0	0	0	0
234	N21451_91	4	0	0	0	0	0	3	0	0	2	0	4	0	0	0	3	0	0	0	0	2	4	6	0	5	3	0	0	3	5	4	3	0	0	0	0	0	3	0	2	2	0	0	4	0	3	0	0
235	N35051_93	5	10	0	0	0	4	0	0	0	0	0	0	0	5	0	0	0	7	0	0	0	0	0	0	3	0	0	0	4	2	0	0	0	0	0	0	0	0	0	0	0	0	3	2	0	3	0	2
236	N49866_91	0	0	0	0	0	0	0	0	0	0	2	0	0	0	0	0	0	0	27	0	0	7	0	0	2	0	0	0	0	0	0	3	0	4	4	0	0	8	0	0	3	0	0	5	0	0	0	0
237	N13251_90	0	0	0	0	0	0	0	0	0	0	0	0	0	0	0	0	0	0	0	0	0	0	0	0	0	0	0	0	0	0	0	0	0	0	0	0	0	0	0	0	0	0	0	0	0	7	0	0
238	N55079_89	0	0	0	0	0	0	0	0	0	0	0	0	0	2	0	0	0	0	0	0	0	0	0	0	0	0	0	0	0	0	0	0	0	0	0	18	7	0	0	0	0	0	0	0	0	3	0	0
239	N12865_88	0	0	0	3	0	4	35	0	0	0	0	0	0	0	0	0	0	0	9	0	5	0	0	0	0	3	0	0	0	3	0	0	0	0	0	0	0	0	0	0	0	0	0	0	0	0	0	0
240	N18982_135	0	0	0	0	0	0	0	0	0	3	0	13	0	0	0	0	0	0	0	0	0	0	0	0	0	0	0	0	0	0	0	13	0	0	0	0	0	0	0	0	0	0	0	8	0	0	0	0
241	N1688_86	0	0	0	0	0	0	0	0	0	0	0	0	0	2	0	0	0	2	0	0	4	0	7	4	0	2	4	0	2	4	0	0	6	0	0	0	0	0	4	0	0	0	0	0	0	3	0	9
242	N65453_88	0	0	0	0	0	0	0	0	8	0	0	0	0	0	9	0	0	0	5	0	0	4	0	0	0	0	0	0	0	0	0	0	0	0	0	11	0	0	0	0	0	0	0	0	0	0	0	0
243	N20617_84	0	0	0	0	0	0	5	0	0	4	4	3	0	0	0	0	0	0	8	0	0	8	4	0	7	0	0	0	0	0	0	0	0	0	7	0	8	0	0	0	0	2	0	0	0	0	0	0
244	N25800_84	3	0	0	0	0	0	0	3	10	0	3	4	0	0	0	0	0	2	7	3	0	7	0	0	0	0	0	0	3	0	0	5	0	0	5	0	0	0	0	0	0	0	0	0	0	0	0	0
245	N546_84	3	0	0	0	0	0	2	0	8	0	3	0	0	0	0	0	0	0	5	0	3	0	0	0	0	0	0	0	0	0	0	4	2	0	0	0	0	3	0	0	0	0	0	0	0	0	0	3
246	N65938_103	3	0	0	0	0	0	0	0	7	0	2	0	0	0	0	0	0	0	2	2	0	0	0	0	0	0	0	0	0	4	4	0	0	0	0	0	3	0	0	0	0	0	0	0	0	0	0	0
247	N18627_82	0	0	0	0	0	0	0	2	0	0	0	0	0	0	0	0	0	0	5	0	4	0	4	0	2	3	0	0	0	0	2	0	0	0	4	0	0	0	0	0	0	0	2	0	3	0	0	0
248	N36191_81	2	6	0	0	2	0	0	0	0	0	0	0	3	0	0	0	2	3	0	0	0	3	0	0	6	0	0	0	0	0	0	0	0	0	0	0	3	4	0	3	3	5	0	0	0	0	4	2
249	N65441_87	0	0	0	4	0	0	0	0	0	0	0	0	0	0	0	0	0	0	0	0	0	0	0	0	0	0	0	0	0	0	0	5	0	0	0	0	0	0	0	0	0	0	0	11	0	0	0	0
250	N14909_78	0	0	0	0	2	0	0	0	0	0	0	0	70	0	0	0	0	0	4	0	0	0	0	0	0	0	0	0	0	0	0	0	0	0	0	0	0	0	0	0	0	0	0	0	0	0	0	0
251	N22442_78	0	0	0	0	4	0	4	0	4	0	0	0	2	0	6	0	0	0	5	2	2	0	0	0	0	0	0	0	0	3	0	5	0	0	0	0	0	9	0	0	0	0	0	0	0	0	0	0
252	N14540_76	0	4	0	0	0	0	0	0	0	7	0	0	0	0	0	0	0	0	0	3	0	0	0	0	0	0	0	0	0	4	0	0	0	0	0	5	0	0	0	0	0	0	0	4	0	0	0	0
253	N34963_150	0	0	12	0	0	6	0	0	0	5	2	7	4	2	0	2	5	0	0	0	0	0	0	0	0	0	0	0	3	12	2	0	2	3	3	2	0	0	0	0	0	5	0	0	0	0	2	2
254	N36913_146	3	13	0	0	0	0	4	0	4	0	0	0	0	16	4	2	0	0	0	0	0	0	0	0	0	4	0	0	0	8	0	0	0	0	6	5	16	3	0	0	0	0	3	0	0	13	0	0
255	N41286_76	0	2	0	0	0	0	0	0	0	0	2	0	0	0	0	19	0	0	5	0	0	0	0	0	0	0	5	0	4	0	0	4	0	0	0	0	2	0	0	0	0	0	0	0	0	4	0	0
256	N23710_75	0	0	0	0	0	0	0	0	5	0	0	0	0	2	4	0	0	0	6	0	0	0	0	0	8	0	0	0	0	0	0	0	0	2	0	6	0	9	0	0	7	0	0	0	0	2	0	0
257	N44271_75	0	0	0	0	0	0	0	0	3	0	4	0	0	0	4	0	0	0	18	0	0	3	0	0	2	0	0	0	0	0	0	2	0	0	0	14	3	3	0	0	0	0	0	0	0	0	0	0
258	N37283_78	0	0	0	0	0	0	3	0	0	3	5	0	0	0	0	0	0	0	0	0	4	4	0	0	0	4	0	0	0	0	0	0	0	0	0	0	5	0	0	0	3	0	0	0	0	0	0	4
259	N27264_71	0	2	0	0	0	0	0	0	0	2	4	0	0	0	0	3	0	0	5	0	0	3	0	0	0	0	0	0	0	0	0	8	4	0	0	11	0	5	0	0	0	0	0	0	0	0	0	0
260	N49553_71	0	0	7	6	4	8	0	5	0	0	0	0	0	0	0	0	0	2	0	0	0	0	0	0	3	0	4	0	0	2	0	0	4	0	0	0	0	0	0	0	0	0	0	0	0	0	0	0
261	N62241_71	0	0	0	0	0	0	2	0	4	0	0	0	0	0	0	0	0	2	10	0	0	6	0	3	3	0	0	0	0	0	0	0	2	0	0	0	0	0	0	0	0	0	0	0	0	0	0	0
262	N21931_70	0	0	0	3	0	0	0	0	22	5	0	0	0	0	4	0	0	0	0	0	0	0	0	0	0	0	0	0	0	0	0	6	0	0	0	11	0	0	0	0	0	0	0	0	0	0	0	0
263	N28059_69	0	0	0	0	0	0	0	0	0	0	0	0	0	3	2	0	0	0	10	0	0	9	0	0	0	0	0	0	0	0	0	11	0	0	0	0	0	6	0	0	0	0	0	0	0	0	0	0
264	N52316_84	2	0	0	0	0	2	3	0	0	0	0	0	0	4	9	3	0	0	11	0	0	0	0	3	0	0	0	0	0	0	2	0	0	0	0	0	0	0	0	0	0	2	0	0	0	2	0	7
265	N15661_68	0	2	0	0	0	0	4	0	0	0	3	0	0	0	0	0	0	0	14	0	4	0	0	0	0	0	0	0	6	2	0	0	0	0	0	0	3	0	0	0	0	2	0	0	0	2	0	0
266	N1987_68	0	0	0	0	0	0	0	0	0	0	0	7	0	0	0	0	0	0	0	0	0	0	0	0	0	0	0	0	0	0	0	13	0	0	0	0	0	0	0	0	0	0	0	0	0	0	0	0
267	N27212_68	0	2	0	0	0	0	0	0	0	5	0	0	0	0	0	0	0	4	5	0	0	5	0	0	0	2	0	0	0	0	0	0	0	0	0	0	0	0	0	0	0	0	0	4	0	0	0	0
268	N53941_67	0	0	0	0	0	0	0	0	0	0	0	40	0	0	0	0	0	5	0	0	0	0	0	6	0	0	0	0	0	0	0	0	0	0	0	0	0	0	0	0	0	0	0	0	0	0	0	0
269	N56955_88	0	0	0	0	0	0	0	3	0	0	0	0	0	0	0	0	0	0	19	0	0	12	0	0	3	0	0	0	0	3	0	4	0	0	0	0	7	12	0	0	4	0	0	0	0	0	0	0
270	N60609_69	0	0	0	0	0	0	0	0	0	0	0	0	0	0	0	0	0	0	0	0	0	0	0	0	0	0	0	0	0	0	0	0	0	0	0	7	0	0	0	0	0	0	2	0	0	0	0	0
271	N48835_135	0	6	0	0	0	0	0	0	0	0	0	0	0	4	5	0	0	0	11	0	0	3	0	0	0	0	0	0	0	0	0	0	0	0	0	0	14	0	0	0	3	0	0	2	0	0	0	9
272	N6421_66	0	5	0	0	0	0	0	2	3	0	0	0	0	0	0	4	0	0	18	0	2	0	0	0	0	0	3	0	0	0	8	0	3	0	0	0	0	0	0	0	0	0	0	0	0	0	0	0
273	N18456_141	0	0	0	0	0	2	0	0	0	0	0	0	0	15	0	0	0	0	0	5	0	0	2	0	0	0	0	0	0	0	3	0	0	0	0	0	0	0	0	0	0	0	24	0	0	0	0	3
274	N21590_65	0	0	4	4	0	0	0	0	0	0	4	0	0	0	0	2	0	0	0	2	0	0	0	0	2	4	0	0	0	0	0	0	0	0	0	0	0	0	0	3	0	3	0	0	0	0	0	2
275	N36982_62	0	0	0	0	0	0	0	0	0	0	0	0	0	3	0	0	0	0	17	0	0	0	0	0	0	0	3	0	0	0	0	0	0	0	0	0	0	0	0	0	2	0	0	4	0	0	0	0
276	N38289_62	0	0	0	0	3	0	0	0	0	0	0	0	0	0	0	0	0	0	18	0	0	0	0	0	0	0	0	0	0	7	0	0	2	3	0	0	0	6	0	0	0	0	0	0	0	0	0	0
277	N8642_61	0	0	0	0	0	0	0	0	0	0	0	40	0	0	0	0	0	0	0	0	0	0	5	0	0	0	0	0	0	0	0	0	0	0	0	0	0	0	0	0	0	0	0	0	0	0	0	0
278	N40142_121	4	0	0	0	0	0	0	0	0	0	0	0	0	0	0	0	0	0	0	3	0	0	0	0	0	0	0	0	0	0	0	0	0	3	0	0	0	0	7	4	0	0	0	0	0	6	9	4
279	N56914_60	0	0	0	0	0	0	0	0	0	0	0	0	0	0	0	0	0	0	3	0	0	0	0	0	0	0	0	0	0	0	0	0	0	0	0	0	0	0	0	0	0	0	0	57	0	0	0	0
280	N916_60	0	0	0	0	0	0	0	0	0	0	0	0	0	0	0	0	0	0	0	0	0	0	0	0	3	0	0	0	0	0	0	3	0	0	6	0	4	10	0	0	0	0	0	14	0	0	0	0
281	N56990_59	0	9	0	0	0	3	0	0	0	0	0	0	0	0	0	0	0	17	0	0	0	0	0	0	0	0	0	0	0	0	0	0	0	0	0	0	0	0	0	4	0	0	2	0	0	0	0	0
282	N20181_58	0	0	0	0	0	0	0	0	5	0	0	0	5	0	0	4	0	0	0	0	0	3	0	0	8	0	0	0	0	0	0	5	0	0	0	0	0	0	0	0	0	0	0	0	0	0	0	0
283	N44256_63	0	0	0	0	0	0	0	4	0	0	0	0	0	6	0	0	0	0	0	0	3	0	0	0	0	0	3	0	0	0	0	0	0	0	0	0	0	3	0	0	0	0	0	0	0	0	0	0
284	N64803_60	0	0	2	0	0	0	0	0	0	4	3	6	0	0	0	0	0	0	0	0	0	0	3	0	13	0	0	0	0	0	0	0	0	2	0	0	0	0	0	0	0	0	0	0	0	0	0	0
285	N64904_61	0	0	0	0	10	4	3	0	0	9	5	0	0	0	0	9	0	0	3	0	0	0	0	0	0	0	0	0	0	0	0	0	0	0	0	5	0	0	0	0	0	0	0	0	0	0	0	0
286	N1183_57	0	2	0	0	0	0	0	0	0	0	0	0	0	0	10	0	0	0	0	3	0	3	0	0	0	0	0	0	0	0	0	0	0	0	0	4	0	0	3	0	0	0	0	0	0	3	0	0
287	N23712_57	0	0	0	0	0	0	0	0	6	0	0	0	0	0	0	0	0	0	0	0	0	3	0	2	0	4	0	0	0	0	0	3	0	0	0	0	5	5	0	0	0	0	0	0	0	0	0	0
288	N35760_56	0	0	0	0	0	0	0	4	0	0	0	0	0	0	0	0	0	0	2	0	0	4	0	0	0	0	0	0	0	0	0	0	0	3	0	15	0	0	0	0	7	0	0	0	0	0	0	0
289	N41767_81	0	0	2	2	0	0	0	0	5	3	3	0	0	0	0	0	0	0	12	0	0	5	0	0	0	0	0	0	0	0	0	0	2	0	4	0	0	10	0	0	0	2	0	0	0	0	0	0
290	N10563_55	0	0	0	0	3	0	0	0	5	0	4	0	0	0	0	0	0	0	5	0	0	0	0	0	4	0	0	0	0	0	0	0	0	0	3	0	2	0	0	0	0	0	0	0	0	0	0	0
291	N36702_55	0	0	0	0	0	0	0	0	4	0	0	0	0	0	0	0	0	0	0	0	0	6	0	0	3	2	0	0	0	0	0	0	0	0	0	4	4	3	0	0	0	0	0	3	0	0	0	0
292	N27893_54	0	0	0	0	0	0	0	0	0	5	0	0	0	0	0	0	0	0	3	2	0	0	2	0	0	3	0	0	0	2	0	0	2	0	0	0	0	0	0	0	0	0	0	0	0	2	0	3
293	N55884_54	0	0	0	0	0	5	0	0	0	0	0	0	3	4	0	0	0	2	0	0	2	0	0	0	0	0	0	0	0	0	0	0	2	4	0	0	0	0	0	0	0	0	0	0	0	0	0	0
294	N33382_53	0	0	2	0	5	0	0	0	8	0	4	0	0	0	0	0	0	0	0	0	0	0	0	0	3	0	3	0	0	0	0	0	0	0	6	0	0	0	0	0	0	0	0	0	0	0	0	0
295	N41367_53	0	0	0	0	0	0	0	0	0	0	0	0	0	0	0	0	0	0	0	0	0	0	0	0	0	0	0	0	0	0	0	0	0	0	0	0	0	0	0	0	0	0	0	0	0	0	0	0
296	N50723_55	0	0	0	0	0	0	0	0	2	0	0	0	0	0	0	4	0	0	0	0	0	0	0	0	0	0	0	0	0	0	0	0	0	0	0	0	7	0	0	0	6	0	0	0	0	0	0	0
297	N15793_52	0	0	6	0	4	0	0	0	0	0	0	0	0	0	5	0	0	0	0	0	6	5	0	0	0	0	0	0	0	3	0	0	0	0	0	0	0	0	0	0	0	0	0	0	0	0	0	0
298	N36988_64	0	0	0	0	0	0	0	0	0	0	9	0	0	0	0	0	0	0	0	0	0	0	0	0	0	0	0	0	0	0	0	3	0	0	0	0	2	0	0	0	3	0	0	0	0	2	0	0
299	N12165_51	0	0	0	0	0	0	0	0	0	0	0	0	0	0	0	0	0	0	0	0	0	3	0	0	0	0	0	0	0	0	2	0	0	0	0	0	0	0	0	0	4	2	0	0	0	0	2	0
300	N55508_50	0	0	0	0	0	0	0	0	0	4	0	0	0	0	8	0	0	2	0	0	0	0	0	0	0	0	0	0	0	0	0	0	0	0	4	0	0	0	0	0	4	0	0	0	0	0	0	0
301	N57603_55	0	3	0	0	0	0	0	5	7	0	0	0	0	0	0	0	0	0	0	2	0	4	0	0	0	4	2	0	0	2	0	2	0	0	4	0	0	0	0	0	0	0	0	3	0	0	0	0
302	N50911_49	0	0	0	0	0	0	0	0	0	0	0	0	0	0	0	0	0	0	0	0	0	0	0	0	0	0	0	0	14	0	0	0	0	0	0	0	0	0	0	0	0	0	0	0	0	0	0	0
303	N34534_78	0	0	0	0	0	0	0	0	0	0	0	0	0	0	0	0	0	0	0	0	4	2	0	2	0	0	0	0	0	0	0	0	0	0	0	0	3	2	0	0	6	0	0	0	0	0	0	0
304	N57519_48	0	0	0	0	0	0	0	0	0	0	0	0	0	0	0	2	0	0	7	0	0	0	0	0	0	0	0	0	0	0	0	0	0	0	0	10	0	3	0	0	0	0	0	0	0	0	0	0
305	N64372_48	0	0	0	0	0	0	0	9	5	0	2	4	0	0	0	0	0	0	0	0	0	0	0	0	0	0	0	0	0	0	0	0	0	0	0	0	0	0	0	0	0	0	0	0	0	0	0	0
306	N30242_47	0	0	0	0	3	0	0	0	0	0	0	0	0	0	0	0	0	0	2	3	3	0	0	0	0	0	0	0	2	0	3	0	0	2	0	0	0	0	0	0	0	0	0	2	0	0	0	7
307	N44155_47	0	0	0	0	0	0	0	4	0	0	5	0	0	0	0	0	0	0	16	0	0	0	0	0	0	0	0	0	0	0	0	0	0	0	0	0	0	0	0	0	0	0	0	0	0	0	0	0
308	N32240_46	0	0	0	0	0	0	0	0	8	0	0	0	0	0	0	0	0	0	0	0	0	0	0	0	0	0	0	0	0	0	0	0	0	0	0	0	0	0	0	0	0	0	0	4	0	0	0	0
309	N60282_57	0	0	0	0	0	0	0	0	0	4	2	0	0	0	0	0	0	0	0	0	0	0	0	0	0	0	0	0	2	0	0	0	0	0	0	0	0	0	0	0	0	0	0	2	0	0	0	4
310	N29551_44	0	0	0	0	0	0	0	0	0	0	0	2	0	0	7	7	0	0	9	0	0	2	0	0	0	0	0	0	0	0	0	0	0	0	0	0	0	0	0	0	0	0	0	0	0	0	0	0
311	N30036_44	4	4	2	2	0	0	0	0	0	0	0	0	0	0	0	0	0	0	0	0	0	0	4	0	0	0	0	0	4	0	0	0	4	0	0	0	4	0	0	3	0	0	0	0	0	0	0	0
312	N64767_64	0	0	0	0	0	0	0	5	0	0	7	0	0	0	0	0	0	0	5	0	0	0	0	0	6	0	0	0	0	0	0	0	0	0	0	7	0	0	3	0	3	0	0	0	0	0	0	0
313	N10094_51	0	0	0	0	0	0	0	0	4	3	8	0	0	0	0	0	0	0	7	0	0	4	0	0	2	0	0	0	0	0	0	2	0	0	10	4	0	0	0	0	0	0	0	0	0	0	0	0
314	N31732_43	0	0	0	0	0	0	0	0	6	0	3	0	0	0	0	0	0	0	0	0	0	0	0	0	0	0	0	0	0	0	0	0	0	0	0	0	0	0	0	0	0	0	0	0	0	0	0	0
315	N63357_43	2	0	0	0	6	0	0	4	0	0	0	0	0	0	0	0	0	0	0	0	0	0	0	0	0	0	0	0	0	0	0	0	0	2	0	0	0	0	7	0	0	0	0	0	0	0	0	0
316	N10338_42	0	2	2	0	0	0	0	0	0	2	2	0	0	2	2	0	0	0	0	3	0	0	3	0	0	0	0	0	0	0	0	3	3	0	0	0	0	0	0	0	0	0	0	0	0	0	0	0
317	N21864_42	0	0	0	0	0	0	0	0	3	0	2	0	0	0	3	0	0	0	0	0	2	3	0	0	0	0	0	0	0	0	0	0	0	3	0	0	0	0	0	0	0	0	0	0	0	0	0	0
318	N13285_41	0	0	0	0	9	2	0	4	0	0	0	0	0	0	0	0	0	3	0	0	0	0	0	0	0	0	0	0	0	0	0	0	5	4	0	0	0	0	0	0	0	0	0	3	0	0	0	0
319	N23607_41	0	2	0	0	0	0	0	0	7	0	0	0	0	0	0	0	0	0	10	0	2	2	0	0	0	0	0	0	0	0	0	0	0	0	0	0	0	0	0	0	0	0	0	0	3	0	0	0
320	N45177_41	0	0	0	0	0	0	0	0	0	4	0	0	0	0	0	0	0	0	0	0	0	0	0	0	7	0	0	0	0	0	0	0	0	0	0	10	7	0	0	0	0	0	0	0	0	0	0	0
321	N45503_41	0	2	0	0	0	0	0	0	8	0	0	0	0	0	0	0	0	0	7	0	0	0	0	0	0	0	0	0	0	0	0	0	0	0	0	0	0	0	0	0	0	0	0	3	0	0	0	0
322	N53322_52	0	0	4	0	0	0	0	0	0	2	0	0	0	0	0	0	0	0	0	0	6	3	0	0	0	0	0	0	0	0	7	0	0	0	0	5	0	0	0	0	0	0	0	0	0	0	0	5
323	N46962_39	4	0	0	0	0	0	0	0	0	0	0	0	0	0	0	0	18	0	0	0	0	0	0	0	0	0	0	0	0	0	0	0	0	0	0	0	0	0	0	0	6	0	0	0	0	0	0	0
324	N1197_40	0	2	5	0	0	0	0	2	0	0	0	0	0	0	0	0	0	0	12	0	0	0	0	2	0	0	0	0	0	2	4	0	0	0	0	0	2	0	0	0	0	0	0	3	0	0	0	0
325	N35373_38	0	0	0	0	0	0	0	2	0	0	0	0	0	0	2	0	0	0	3	0	0	0	0	0	0	0	0	0	0	0	0	0	0	0	0	3	0	0	0	0	0	0	0	0	0	0	0	0
326	N57298_40	0	0	0	0	0	0	0	0	0	0	0	0	0	0	0	0	0	0	7	0	0	0	0	0	0	0	0	0	0	0	0	0	0	0	0	7	7	0	0	0	0	0	0	2	0	2	0	0
327	N31756_37	0	0	0	0	0	2	0	0	0	0	0	0	0	0	0	0	0	0	4	0	0	7	0	0	0	0	0	0	0	0	0	0	0	0	2	7	0	0	0	0	0	0	0	0	0	0	0	0
328	N37679_37	0	0	0	0	0	0	0	0	2	0	0	0	0	0	0	3	0	0	3	0	0	0	0	0	0	0	0	0	0	0	2	0	0	0	0	0	0	0	0	0	5	0	0	0	0	0	0	2
329	N57708_37	0	0	0	0	0	0	0	0	11	0	4	0	0	0	0	0	0	0	0	0	0	5	0	0	0	0	2	0	0	0	0	0	0	0	4	0	0	0	0	0	3	0	3	0	0	0	0	0
330	N62533_37	0	0	0	0	0	0	0	0	0	0	0	0	0	0	0	0	0	0	0	0	0	0	0	0	2	0	0	0	0	0	0	2	0	0	0	0	7	0	0	0	0	0	0	0	0	0	0	2
331	N14261_35	0	0	0	0	0	0	0	0	0	7	0	0	0	0	0	0	0	0	3	0	0	0	0	0	0	0	0	0	0	0	0	0	0	0	0	0	5	0	0	0	0	0	2	0	0	0	0	0
332	N15508_35	0	0	0	4	0	0	0	0	0	0	0	0	3	0	6	0	0	0	0	0	2	0	0	0	0	0	0	0	0	0	5	0	0	0	0	0	0	0	0	0	0	0	0	0	0	0	0	0
333	N27208_35	0	0	0	0	0	0	0	0	0	0	0	0	0	0	0	35	0	0	0	0	0	0	0	0	0	0	0	0	0	0	0	0	0	0	0	0	0	0	0	0	0	0	0	0	0	0	0	0
334	N51358_35	0	0	0	0	0	0	0	0	0	0	0	7	0	0	0	0	0	0	2	0	0	2	0	0	0	0	3	0	0	0	0	0	0	0	0	0	0	0	0	0	0	2	0	0	0	3	0	0
335	N60866_37	0	2	0	0	0	0	0	3	0	2	0	0	0	0	0	0	0	0	0	0	0	3	0	0	0	0	0	0	3	0	0	0	0	0	0	0	0	5	0	0	0	0	0	0	0	2	0	0
336	N63061_35	0	0	0	0	0	0	0	0	0	2	0	0	0	0	4	0	0	0	5	2	0	0	0	0	0	0	0	0	0	0	0	0	6	0	0	0	0	0	0	0	0	0	0	0	0	0	0	0
337	N65376_35	0	0	0	2	0	0	0	0	0	0	0	0	0	0	3	0	0	0	0	0	0	0	0	0	0	0	0	0	0	0	0	0	0	0	0	0	9	0	0	0	0	0	0	0	0	0	0	0
338	N59696_34	0	0	0	0	0	0	0	0	0	0	0	0	0	0	0	0	0	0	12	0	0	0	0	0	0	6	0	0	0	0	0	0	0	0	0	6	0	0	0	0	3	0	0	4	0	0	0	0
339	N65450_34	4	0	0	5	0	0	0	2	0	0	0	0	0	0	0	0	0	0	0	0	0	0	0	0	0	0	0	0	0	0	0	0	0	0	0	0	0	0	0	0	0	0	0	0	0	0	0	0
340	N20948_33	0	4	0	0	0	0	0	2	2	0	0	0	3	2	6	0	0	0	2	0	0	0	0	0	0	0	0	0	0	0	0	0	0	0	0	3	0	0	0	0	0	0	0	0	0	0	0	0
341	N21565_33	0	0	0	0	0	0	0	0	0	7	0	0	0	0	3	0	0	0	0	0	0	3	0	0	0	0	0	0	0	0	0	0	0	0	0	0	0	0	0	0	9	0	0	0	0	0	0	0
342	N4587_43	0	0	0	0	0	0	0	0	5	0	5	0	0	0	2	0	0	0	10	0	2	0	0	0	0	0	0	0	0	0	2	0	0	0	0	0	0	0	0	0	0	0	0	0	0	0	0	0
343	N23512_47	0	0	0	0	0	0	0	0	0	3	0	0	0	0	0	3	0	0	3	0	4	6	0	0	0	0	0	0	0	0	0	2	0	0	0	0	0	0	0	0	0	0	0	0	0	0	0	0
344	N1246_39	0	0	0	0	0	0	0	0	0	0	0	0	0	0	0	0	0	0	0	0	0	4	0	8	0	3	0	0	0	0	0	0	0	0	0	0	0	0	0	0	0	0	0	0	0	0	0	0
345	N43851_31	0	0	0	0	0	0	0	5	0	0	0	0	0	0	0	0	0	0	0	0	0	0	0	0	2	0	0	0	0	0	0	0	0	0	0	0	0	0	0	0	5	0	0	2	0	0	0	0
346	N56947_31	0	0	0	0	0	0	0	0	0	0	0	0	0	0	0	0	0	0	0	0	0	4	0	5	0	0	0	0	0	0	0	0	0	0	0	0	0	0	0	0	0	0	0	0	0	0	0	0
347	N63259_31	0	0	0	0	0	0	0	0	0	0	0	0	0	0	0	0	0	0	0	0	0	0	0	0	2	0	0	0	0	2	0	0	0	0	0	3	3	0	0	0	2	0	0	0	0	0	0	0
348	N40564_30	0	0	0	0	0	0	3	0	0	0	0	0	0	0	0	0	0	0	0	0	3	0	0	0	0	0	0	0	0	0	0	0	0	0	0	0	0	15	0	0	0	0	0	0	0	0	0	0
349	N40817_30	0	0	0	0	0	0	0	0	0	0	0	0	0	0	0	0	0	0	0	0	3	0	0	0	0	0	0	0	2	0	0	0	0	0	0	0	0	0	0	0	0	0	0	0	0	0	0	0
350	N56593_46	0	0	0	0	0	0	2	0	7	0	3	0	0	0	0	0	0	0	0	0	0	6	0	0	0	0	0	0	0	0	0	0	0	0	2	0	0	3	2	0	0	0	0	0	0	0	0	0
351	N62219_30	0	2	0	0	3	0	5	0	0	0	0	0	0	0	0	0	2	0	0	0	0	0	0	0	0	0	0	0	0	0	0	0	0	0	0	0	0	0	6	0	0	0	0	0	0	0	0	0
352	N65028_30	0	0	0	0	0	0	0	0	6	3	0	0	2	0	0	0	0	0	5	0	0	0	0	0	0	0	0	0	0	0	0	0	0	0	0	0	0	0	0	0	0	0	0	0	0	0	0	0
353	N15223_29	0	0	0	0	0	0	0	0	0	0	0	0	0	0	0	0	0	0	0	0	0	4	0	0	0	0	0	0	0	0	0	0	0	0	0	0	0	0	0	0	4	0	0	2	0	0	0	0
354	N19805_29	0	3	0	2	0	0	2	0	2	0	0	0	0	0	0	0	0	0	0	0	0	3	0	0	0	0	0	0	0	0	0	0	0	0	0	0	0	0	0	0	0	0	0	0	0	0	0	0
355	N26743_75	0	0	0	0	0	0	0	0	5	2	0	2	0	0	0	0	0	0	11	2	0	2	0	0	0	0	0	0	0	0	0	2	0	0	0	9	0	0	4	0	0	0	0	2	0	0	0	0
356	N62406_29	0	0	0	0	0	0	0	0	0	0	0	0	0	0	0	0	0	0	0	0	0	2	0	0	0	0	0	0	0	0	0	0	0	0	4	0	0	0	0	0	3	0	0	0	0	0	0	0
357	N15584_28	0	2	0	0	0	0	0	0	0	0	0	0	0	0	0	0	0	0	0	0	0	0	0	0	0	0	0	0	0	0	0	0	0	2	0	0	0	0	0	0	0	0	5	0	0	0	0	0
358	N26523_28	0	0	0	0	0	0	0	2	0	0	0	2	0	0	0	0	0	0	0	0	0	0	0	0	4	0	0	0	0	0	0	0	0	0	0	7	0	0	0	0	0	0	0	0	0	4	0	0
359	N38513_33	0	0	0	0	0	0	0	0	0	0	0	0	0	0	0	0	0	0	0	0	0	0	0	0	0	0	0	0	0	0	0	0	0	0	5	0	3	11	0	0	5	0	0	0	0	0	0	0
360	N53794_28	0	0	0	0	0	0	0	0	0	0	0	0	0	0	0	0	0	0	0	0	0	0	0	3	0	0	0	0	2	7	0	0	0	0	0	0	0	0	0	0	0	0	0	0	0	0	0	0
361	N58091_28	0	0	0	0	0	0	0	0	0	0	0	0	0	0	0	3	0	0	0	0	0	0	0	0	0	0	0	0	0	0	2	0	0	0	0	0	0	0	0	0	0	0	3	0	0	0	0	0
362	N60167_28	0	0	0	2	0	0	0	0	0	0	0	9	0	0	0	0	0	4	0	0	0	0	0	0	0	0	0	0	0	0	0	0	0	4	0	0	0	0	0	0	0	0	0	0	0	0	0	0
363	N9632_28	0	0	0	0	0	0	0	0	0	0	2	0	0	3	0	0	0	0	4	0	0	0	0	0	0	0	2	0	0	0	0	0	0	0	0	0	0	0	0	0	0	0	0	0	0	0	0	0
364	N11323_27	0	0	0	0	0	0	0	4	3	0	0	0	0	0	0	0	2	0	0	0	0	2	0	0	0	0	0	0	0	0	0	0	0	0	0	4	0	0	0	0	0	0	0	0	0	0	0	0
365	N4598_30	0	0	0	0	0	2	0	0	5	0	0	0	0	0	0	0	0	0	0	0	0	0	0	0	0	0	0	0	0	0	0	0	0	0	0	7	0	0	0	0	0	0	0	0	0	0	0	0
366	N46560_33	0	0	0	0	0	0	0	0	0	0	0	0	0	0	0	0	0	0	0	0	17	3	0	0	0	0	3	0	0	0	0	0	0	0	0	0	0	0	0	0	0	0	0	0	0	0	0	0
367	N47961_27	0	3	0	0	0	0	0	0	0	0	0	0	0	0	6	0	0	0	0	0	0	0	0	0	0	0	0	0	0	0	0	0	0	0	0	0	0	8	0	0	0	0	0	0	0	0	0	0
368	N50641_27	0	0	0	0	0	0	0	0	0	0	0	0	0	0	0	0	0	0	0	0	0	0	0	0	7	0	0	0	0	0	0	0	0	0	0	0	0	0	0	0	0	0	0	0	0	0	0	0
369	N54175_27	0	0	0	0	0	0	0	5	0	0	0	0	0	0	0	0	0	0	0	0	0	0	0	0	0	0	0	4	0	0	0	0	0	0	0	0	0	0	0	0	0	0	0	10	0	0	0	0
370	N11743_26	0	0	0	0	0	0	0	0	0	0	0	0	0	0	0	0	0	0	0	0	0	0	0	0	0	0	0	0	0	0	0	3	0	0	0	0	0	0	0	0	5	0	0	0	0	0	0	0
371	N14660_26	0	3	0	0	0	0	0	0	0	0	3	0	0	0	5	0	0	0	0	0	0	0	5	0	0	0	0	0	0	0	0	0	0	0	0	0	0	0	0	0	0	0	0	0	0	0	0	0
372	N16686_29	0	0	0	0	0	0	0	0	0	0	0	0	0	0	0	0	0	0	0	0	0	0	0	0	4	0	0	0	0	0	0	0	0	0	0	0	0	0	0	0	0	0	0	0	0	0	0	0
373	N27899_26	0	0	0	0	0	0	0	0	0	0	0	0	0	0	0	0	0	0	16	0	0	0	0	0	0	0	0	0	0	0	0	0	0	0	0	0	0	0	0	0	0	0	0	0	0	0	0	0
374	N40071_26	0	0	0	0	3	0	0	0	3	0	0	0	0	0	0	0	0	0	3	0	4	0	0	0	0	0	0	0	0	0	0	2	0	0	0	0	0	0	0	0	0	0	0	0	0	0	0	0
375	N26784_25	0	0	0	0	0	0	0	0	0	0	0	0	0	0	0	0	0	0	0	0	0	0	0	0	0	0	0	0	0	0	11	0	0	0	0	0	0	0	0	0	0	0	0	0	0	0	0	0
376	N27819_25	0	0	0	0	0	0	0	0	0	0	0	0	0	0	0	0	0	0	0	0	0	0	0	0	0	2	0	0	0	0	0	0	0	0	0	0	6	0	0	0	0	0	0	0	0	0	0	0
377	N35470_25	0	0	0	0	0	0	0	0	0	0	0	0	0	0	0	0	0	0	0	0	0	0	0	0	0	0	0	0	0	0	0	0	0	25	0	0	0	0	0	0	0	0	0	0	0	0	0	0
378	N49810_25	0	0	0	0	0	0	0	0	0	0	0	0	0	0	0	0	0	0	0	0	0	0	0	0	0	0	0	0	0	0	0	0	0	0	0	0	0	0	0	0	0	0	0	0	0	0	0	0
379	N55918_27	0	2	0	0	0	2	0	0	0	0	2	0	0	0	0	0	0	0	0	0	0	0	0	0	0	0	0	0	0	0	0	0	0	3	0	0	4	0	0	0	0	0	0	0	0	0	0	0
380	N57970_25	0	0	0	0	0	0	0	0	0	0	0	0	0	0	25	0	0	0	0	0	0	0	0	0	0	0	0	0	0	0	0	0	0	0	0	0	0	0	0	0	0	0	0	0	0	0	0	0
381	N12679_24	0	0	0	0	0	0	0	0	0	0	0	2	0	0	0	0	0	0	6	0	0	0	0	0	0	0	0	0	0	0	0	0	0	0	0	7	0	0	0	0	0	0	0	0	0	0	0	0
382	N17389_24	0	0	0	0	0	0	0	0	0	0	0	0	0	0	0	0	0	0	0	0	0	0	0	0	0	0	0	0	0	0	0	0	0	0	0	0	0	0	0	0	0	0	0	0	0	0	0	0
383	N24209_26	0	0	0	0	0	0	0	0	2	0	0	3	0	0	0	0	0	0	2	0	0	0	0	0	0	0	0	0	0	0	0	0	0	0	0	0	0	0	0	0	0	0	0	0	0	0	0	0
384	N25327_24	0	0	0	0	0	0	0	0	0	0	0	0	0	0	0	0	0	0	0	0	0	0	0	0	0	0	0	0	0	0	0	0	0	0	0	0	0	0	0	0	0	0	0	0	0	0	0	0
385	N26950_43	0	0	0	0	0	0	0	0	6	0	0	0	0	0	0	0	0	0	5	0	0	0	0	0	0	0	0	0	0	0	0	0	0	0	2	0	0	0	0	0	0	0	0	0	0	0	0	0
386	N28361_24	0	0	0	0	0	0	0	0	0	0	0	0	0	0	10	0	0	0	0	0	0	0	0	0	0	0	0	0	0	0	0	0	0	0	0	0	0	0	0	0	0	0	0	0	0	0	0	0
387	N32759_24	0	0	0	0	0	0	0	0	0	0	0	0	0	0	0	4	0	0	0	0	0	6	0	0	0	0	0	0	0	0	0	2	0	0	0	0	0	0	0	0	0	0	0	0	0	0	0	0
388	N54513_24	0	0	0	0	0	0	0	0	0	0	3	0	0	0	0	2	0	0	5	0	0	0	0	0	0	0	0	0	0	0	0	0	0	0	3	0	0	4	0	0	2	0	0	0	0	0	0	0
389	N6728_24	0	0	0	0	0	0	0	0	0	0	0	0	0	0	2	0	0	0	0	0	0	0	0	0	0	0	0	0	0	0	0	0	0	0	0	0	0	0	0	0	0	0	0	0	2	0	0	0
390	N11120_23	0	0	0	0	0	0	0	0	11	0	0	0	0	0	0	0	0	0	0	0	0	0	0	0	0	0	0	0	0	0	0	0	0	0	0	6	0	0	0	0	0	0	0	0	0	0	0	0
391	N22348_25	0	0	0	0	0	0	0	0	0	0	0	0	0	0	0	0	0	0	0	0	0	0	0	0	0	0	0	0	0	0	0	0	0	0	0	0	0	0	0	0	0	0	0	0	0	0	0	0
392	N27292_23	0	0	0	0	0	0	0	0	0	0	0	0	0	0	0	0	0	0	3	0	0	0	0	0	4	0	0	0	0	0	0	0	0	0	0	0	0	0	0	0	0	0	0	0	0	0	0	0
393	N28500_31	0	0	0	0	0	0	0	0	11	0	0	0	0	0	2	0	0	0	8	0	0	0	0	0	0	0	0	0	0	0	0	0	0	0	0	0	0	0	0	0	0	0	0	2	0	0	0	0
394	N37903_23	0	0	0	0	0	0	0	2	0	0	0	0	0	0	0	0	0	0	7	0	0	0	0	0	0	0	0	0	0	0	0	7	0	0	0	0	0	0	0	0	0	0	0	0	0	0	0	0
395	N46675_23	0	0	0	0	0	0	0	0	0	0	0	0	0	0	0	0	0	0	0	0	0	0	0	0	0	0	0	0	0	0	0	0	0	0	0	0	0	0	0	0	0	0	0	0	0	0	0	0
396	N51489_23	0	0	0	0	0	0	0	0	0	0	0	3	0	0	0	0	0	0	0	0	0	0	0	0	0	0	0	0	0	0	0	0	0	0	0	0	0	0	0	0	0	0	0	0	0	0	0	0
397	N58928_23	0	0	0	0	0	0	0	0	0	0	0	0	0	0	0	0	0	0	0	0	0	0	0	0	0	0	0	0	0	0	0	3	0	0	0	0	3	0	0	0	0	0	0	4	0	0	0	0
398	N59753_23	0	0	0	0	0	0	0	0	0	0	0	0	0	0	0	0	0	0	0	0	0	0	0	0	0	0	0	0	0	0	0	0	0	0	0	0	0	0	0	0	0	0	0	0	0	0	0	0
399	N21142_34	0	0	0	0	0	0	0	0	0	0	0	0	0	0	0	0	0	0	0	0	0	0	0	0	0	0	0	0	0	0	0	0	0	0	0	0	0	0	0	0	0	0	0	0	0	0	0	0
400	N21480_22	0	0	0	0	2	0	0	0	0	0	0	0	0	2	0	0	2	0	0	0	0	0	0	0	0	0	0	0	0	0	0	0	0	4	0	0	0	0	0	0	0	0	0	0	0	0	0	0
401	N34044_22	0	0	0	0	0	0	0	0	0	0	0	0	0	0	0	0	0	0	10	0	0	0	0	0	0	0	0	0	0	0	0	0	0	0	0	4	0	2	0	0	0	0	0	0	0	0	0	0
402	N62673_22	0	0	0	0	0	0	0	0	0	0	0	0	0	0	0	0	0	0	7	0	0	0	0	0	0	0	0	0	0	0	0	0	0	0	0	0	0	0	0	0	0	0	3	0	0	0	0	0
403	N83_22	0	0	0	0	0	0	0	0	0	0	3	0	0	0	4	0	0	0	0	0	0	0	0	0	0	0	0	0	0	0	0	0	0	0	0	0	0	3	0	0	0	0	0	0	0	0	0	0
404	N21767_21	0	0	0	0	0	0	0	0	0	0	0	0	0	0	0	0	0	0	0	0	0	0	0	0	0	0	0	0	0	0	0	0	0	0	0	0	4	0	0	0	4	0	0	0	0	0	0	0
405	N26935_21	0	0	0	0	0	0	0	0	0	2	0	0	0	0	0	3	0	0	0	0	0	0	0	0	0	0	0	0	0	2	0	0	0	0	0	0	2	0	0	0	0	0	0	0	0	0	0	0
406	N36545_21	0	0	0	0	0	0	0	0	0	0	0	0	0	0	0	0	0	0	9	0	0	0	3	0	0	0	0	0	0	0	0	0	0	0	0	3	0	0	0	0	0	0	0	0	0	0	0	0
407	N49798_21	0	0	0	0	0	0	0	0	0	3	0	0	0	0	0	0	0	0	0	0	0	0	0	0	0	0	0	0	0	0	0	0	0	0	0	12	0	0	0	0	0	0	0	0	0	0	0	0
408	N53807_21	0	0	0	0	0	0	0	0	0	0	0	0	0	0	0	0	0	0	6	0	0	0	0	0	0	0	0	0	0	0	0	0	0	0	0	0	0	0	0	0	0	0	0	0	0	0	0	3
409	N65590_21	2	0	0	0	2	0	0	0	0	0	0	0	0	0	0	4	0	3	0	0	0	3	0	0	0	0	0	0	0	0	0	2	0	0	0	0	0	0	0	0	0	0	0	0	0	0	0	0
410	N13400_20	0	0	0	0	0	0	0	0	0	0	0	0	0	0	0	0	0	0	0	0	0	0	0	0	0	0	0	0	0	0	0	0	0	0	0	0	0	0	0	0	0	0	0	0	0	0	0	0
411	N13879_20	0	0	0	0	0	0	0	0	0	0	0	0	0	0	0	0	0	0	0	0	0	0	0	0	0	0	0	0	0	0	0	0	0	0	0	0	0	4	0	0	0	0	0	0	0	0	0	0
412	N17783_25	0	0	0	0	0	0	0	0	0	0	2	0	0	0	0	0	0	0	3	0	2	0	0	3	0	0	0	0	0	0	0	0	0	0	5	0	0	0	0	0	0	0	0	0	0	0	0	0
413	N34789_20	0	0	0	0	0	0	0	0	0	0	0	0	0	0	2	0	0	0	9	0	0	0	0	0	2	0	0	0	0	0	0	0	0	0	0	0	0	3	0	0	0	0	0	0	0	0	0	0
414	N3798_22	0	0	0	0	0	0	0	0	0	0	0	0	0	0	0	0	0	0	0	0	0	0	0	0	0	4	0	0	0	0	0	5	0	0	0	0	5	0	0	0	0	0	0	0	0	0	0	0
415	N44093_20	0	0	0	0	0	0	0	0	7	0	0	0	0	0	0	0	0	0	0	0	0	0	0	0	0	0	0	0	0	0	0	0	0	0	0	0	0	0	0	0	0	0	0	0	0	3	0	0
416	N46313_20	0	0	0	0	0	0	0	0	0	0	0	0	0	0	0	0	0	0	0	0	0	0	0	0	0	0	0	0	0	0	0	5	0	0	0	0	0	0	0	0	0	0	0	0	0	0	0	6
417	N46387_39	0	0	0	0	0	0	0	0	0	0	0	0	0	0	0	0	0	3	0	0	0	0	0	0	0	0	0	0	0	0	0	0	0	4	0	0	0	0	0	0	0	0	0	0	0	0	3	0
418	N49168_20	0	0	0	0	0	0	0	0	0	0	0	0	0	0	0	0	0	0	0	0	0	0	0	0	0	0	0	0	0	0	0	0	0	0	0	0	0	0	0	0	0	0	0	0	0	0	0	0
419	N57741_20	0	0	0	0	0	0	0	0	0	0	0	0	0	0	0	0	0	0	0	0	0	0	0	0	0	0	0	0	0	0	0	0	0	7	0	0	0	0	0	0	0	0	0	0	0	0	0	0
420	N59751_20	0	0	0	0	0	0	0	0	0	0	0	0	0	0	0	0	0	0	0	0	3	0	0	0	0	0	0	0	0	0	0	0	0	0	0	0	0	0	0	0	0	0	0	0	0	0	0	0
421	N63713_20	0	0	0	0	0	0	0	0	0	0	0	0	0	0	0	0	0	0	0	0	0	0	0	3	0	0	0	0	0	0	0	0	0	0	0	0	6	0	0	0	0	0	0	0	0	0	0	0
422	N11118_19	0	0	0	0	0	0	0	0	0	0	0	0	0	0	0	0	0	0	0	0	0	0	0	0	0	0	0	0	0	0	0	0	0	0	3	3	0	3	0	0	0	0	0	0	0	0	0	0
423	N21318_19	0	0	0	0	0	0	2	0	0	0	0	0	0	0	0	0	0	0	0	0	0	0	0	0	0	0	0	0	0	0	0	0	0	0	0	0	0	0	0	0	0	0	0	0	0	0	0	0
424	N23574_19	0	0	0	0	0	0	0	0	0	0	0	0	0	0	0	0	0	0	8	0	3	0	0	0	0	0	0	0	0	0	0	0	0	0	0	0	0	0	0	0	0	0	0	0	0	0	0	0
425	N39385_19	0	0	0	0	0	0	0	0	0	0	0	0	0	11	0	0	0	0	0	0	0	0	0	0	0	0	0	0	0	0	0	2	0	0	0	0	0	0	0	0	0	0	0	0	0	0	0	0
426	N42973_19	0	0	0	0	0	0	0	0	0	0	0	0	0	0	0	0	0	0	0	0	0	0	0	0	0	0	0	0	0	3	0	0	0	0	0	0	0	0	0	3	0	0	0	0	0	0	0	0
427	N44639_19	0	0	0	0	0	0	0	0	0	0	0	0	0	0	0	0	0	0	0	0	0	0	0	0	0	0	0	0	0	0	0	0	0	19	0	0	0	0	0	0	0	0	0	0	0	0	0	0
428	N56067_19	0	0	0	0	0	0	0	0	0	0	0	0	0	0	0	3	0	0	0	0	0	0	0	0	0	0	0	0	0	0	0	0	0	0	0	0	0	0	0	0	0	0	0	0	0	0	0	0
429	N66178_19	0	0	0	0	0	0	0	0	0	0	0	0	0	0	0	0	0	0	0	0	0	0	0	0	3	0	0	0	0	0	0	0	0	0	0	0	0	0	0	0	0	0	0	2	0	0	0	2
430	N18346_18	0	0	0	0	0	0	2	0	0	0	0	0	0	3	0	0	0	0	0	0	0	0	0	0	0	0	2	0	0	0	0	0	0	0	0	0	0	0	0	0	0	0	0	0	0	0	0	0
431	N36045_18	0	0	0	0	0	0	0	0	0	0	0	0	0	0	0	0	0	0	2	0	0	0	0	0	0	0	3	0	0	0	0	0	0	0	0	0	0	0	0	0	0	0	0	0	0	0	0	0
432	N39534_18	0	0	0	0	0	0	0	0	0	0	0	0	0	0	0	0	0	0	14	0	0	0	0	0	0	0	0	0	0	0	0	0	0	0	0	0	0	0	0	0	0	0	0	0	0	0	0	0
433	N53447_31	0	0	0	0	0	0	0	0	0	0	0	0	0	0	0	0	0	0	13	0	0	0	0	0	0	0	0	0	0	0	0	0	0	0	0	18	0	0	0	0	0	0	0	0	0	0	0	0
434	N54776_18	0	0	0	0	0	0	0	0	0	0	0	0	0	0	0	0	0	0	0	0	0	0	0	0	9	0	0	0	0	0	0	0	0	0	0	0	0	0	0	0	0	0	0	0	0	0	0	0
435	N60379_18	0	11	5	0	0	0	0	0	0	0	0	0	0	0	0	0	0	0	0	0	0	0	0	0	0	0	0	0	0	0	0	0	0	0	0	0	0	0	0	0	0	0	0	0	0	2	0	0
436	N64810_18	0	0	0	0	0	0	0	0	0	0	0	0	0	0	0	0	0	0	0	0	0	0	0	0	0	0	0	0	0	0	0	0	0	0	0	0	0	0	0	0	0	0	0	0	0	0	0	0
437	N8139_18	0	0	0	0	0	0	0	0	0	0	0	0	0	0	0	0	0	0	0	0	0	0	0	0	0	0	0	0	0	0	0	2	0	0	0	0	0	0	0	0	0	0	0	0	0	0	0	0
438	N8554_18	0	0	0	0	0	0	0	0	0	0	0	0	0	0	0	0	0	0	0	0	0	2	0	0	0	0	0	0	0	0	0	0	2	0	0	0	0	0	0	0	0	0	0	0	0	0	0	0
439	N14241_17	0	0	0	0	0	0	0	0	2	0	0	0	0	0	0	0	0	0	6	0	0	0	0	0	0	2	0	0	0	0	0	0	0	0	0	0	0	0	0	0	0	0	0	0	0	0	0	0
440	N34644_32	0	0	0	0	0	0	0	0	7	0	5	0	0	0	0	0	0	0	7	0	0	0	0	0	0	0	0	0	0	0	0	2	0	0	0	0	0	0	0	0	0	0	0	0	0	2	0	0
441	N43066_17	0	0	0	0	0	0	0	0	0	0	4	0	2	0	0	0	0	0	4	0	0	0	0	0	0	0	0	0	0	0	0	0	0	0	0	0	4	0	0	0	0	0	0	0	0	0	0	0
442	N50862_17	0	0	0	0	0	0	0	0	0	0	0	0	0	0	0	0	0	0	10	0	0	0	0	0	0	0	0	0	0	3	0	0	0	0	0	0	0	0	0	0	0	0	0	0	0	0	0	0
443	N56019_17	0	0	0	0	0	0	0	0	0	4	0	0	0	0	0	0	0	0	0	0	0	3	0	0	0	0	0	0	0	0	0	0	0	0	0	0	0	0	0	0	0	0	0	0	0	0	0	0
444	N56030_19	0	5	0	0	2	0	0	0	0	0	0	0	0	0	0	0	0	0	0	0	0	2	0	0	0	0	0	0	0	0	0	0	0	0	0	0	0	0	0	0	0	0	0	0	0	0	0	0
445	N57842_17	0	0	0	0	0	0	0	0	6	0	0	0	0	0	0	0	0	0	0	0	0	0	0	0	0	0	0	0	0	0	0	0	0	0	0	0	0	0	0	0	0	0	0	0	0	0	0	0
446	N61226_17	0	0	0	0	0	0	0	0	0	0	0	0	0	2	0	0	0	0	0	0	0	0	0	0	0	0	0	0	0	0	0	0	0	0	0	0	0	0	0	0	0	0	0	0	0	0	4	0
447	N62493_25	0	0	0	0	0	0	0	2	0	0	0	0	0	0	0	0	0	0	10	0	0	0	0	0	0	0	0	0	0	0	0	0	0	0	0	0	0	0	0	0	0	0	0	0	0	0	0	0
448	N12735_16	0	0	0	0	0	0	0	5	0	0	0	0	0	0	0	0	0	0	0	0	0	0	0	0	0	0	0	0	0	3	0	0	0	0	0	0	0	6	0	0	0	0	0	0	0	0	0	0
449	N15035_16	6	0	0	5	0	0	0	0	0	0	0	0	0	0	0	0	0	0	0	0	0	0	0	0	5	0	0	0	0	0	0	0	0	0	0	0	0	0	0	0	0	0	0	0	0	0	0	0
450	N23916_20	2	0	0	0	0	0	0	0	0	0	0	0	0	0	0	0	0	0	0	0	0	0	0	0	0	0	0	0	0	0	0	0	4	0	0	0	0	0	0	0	0	0	0	0	0	0	0	0
451	N32443_18	0	0	0	0	0	0	0	0	0	0	0	0	0	0	0	0	0	0	0	0	0	0	0	0	0	0	0	0	0	11	0	0	0	0	0	0	0	0	0	0	0	0	0	0	0	0	0	0
452	N3547_16	0	6	0	0	0	0	0	0	0	0	0	0	0	0	0	0	0	0	0	0	0	0	0	0	0	0	0	0	0	0	0	0	0	0	0	0	0	0	0	0	0	0	0	0	0	0	0	0
453	N35682_16	0	0	0	0	0	0	0	0	0	0	0	0	0	0	0	0	0	0	5	0	0	0	0	0	0	0	0	0	0	2	0	0	0	0	0	0	0	0	0	0	0	0	0	0	0	0	0	0
454	N37773_16	0	0	0	0	0	0	0	0	0	0	0	0	0	0	0	0	0	0	0	0	0	0	0	8	0	0	0	0	4	0	0	0	0	0	0	0	0	0	0	0	0	0	0	0	0	0	0	0
455	N54111_21	0	0	0	0	0	0	0	0	0	0	0	0	0	0	0	0	0	0	9	0	0	0	0	0	0	0	4	0	0	0	0	0	0	0	0	0	0	0	0	0	0	0	0	0	0	0	0	0
456	N55516_19	0	0	0	0	0	0	0	0	0	0	0	0	0	0	0	0	0	0	0	0	0	0	0	0	0	0	0	0	0	0	0	0	0	0	4	0	0	0	0	0	0	0	0	0	0	0	0	0
457	N56093_18	0	0	0	0	0	0	2	0	0	0	0	0	0	0	0	0	0	0	0	0	0	0	0	0	0	0	0	0	0	0	0	0	0	0	0	0	0	0	0	0	0	0	0	5	0	0	0	0
458	N58819_16	0	0	0	0	0	0	0	0	16	0	0	0	0	0	0	0	0	0	0	0	0	0	0	0	0	0	0	0	0	0	0	0	0	0	0	0	0	0	0	0	0	0	0	0	0	0	0	0
459	N7879_16	0	0	0	0	0	0	0	0	0	0	0	0	0	0	0	0	0	0	0	0	0	0	0	0	0	0	0	0	0	0	0	0	0	0	0	0	0	0	0	0	0	0	0	0	0	0	0	0
460	N8261_16	0	0	0	0	0	0	0	0	0	0	0	0	0	0	0	0	0	0	0	0	0	0	0	0	0	0	0	0	0	0	0	0	0	0	0	3	0	0	0	0	0	0	0	0	0	0	0	0
461	N51174_15	0	0	0	0	0	0	0	0	0	0	0	0	0	0	0	0	0	0	0	0	0	0	0	0	0	0	0	0	0	0	6	0	0	0	0	0	0	0	0	0	0	0	0	0	0	0	0	0
462	N52937_15	0	0	0	0	0	0	0	0	0	0	0	0	0	0	0	0	0	0	7	0	0	0	0	0	0	0	0	0	0	0	0	0	0	0	0	0	4	0	0	0	0	0	0	0	0	0	0	0
463	N54916_15	0	0	0	0	0	0	0	0	0	0	0	0	0	0	0	0	0	0	13	0	0	0	0	0	0	0	0	0	0	0	0	0	0	0	0	0	0	0	2	0	0	0	0	0	0	0	0	0
464	N59965_15	0	0	0	0	0	0	0	0	0	0	0	0	0	0	0	0	0	0	0	0	2	0	0	0	0	0	2	0	0	0	0	0	0	0	0	0	2	0	0	0	0	0	0	0	0	0	0	0
465	N64261_15	0	0	0	0	0	0	0	0	0	0	0	0	0	0	0	0	0	0	0	0	0	0	0	0	0	0	0	0	0	0	0	0	0	0	0	0	0	0	0	0	0	0	0	0	0	0	0	0
466	N9731_19	0	0	0	0	0	0	0	0	0	0	0	0	0	0	0	0	0	0	0	0	0	0	0	0	0	0	0	0	0	0	0	4	0	3	0	0	0	0	0	0	0	0	0	0	0	0	0	0
467	N16081_14	0	0	0	0	0	0	0	0	0	0	0	0	0	0	0	0	0	0	0	0	0	0	0	0	0	0	0	0	0	0	0	0	0	0	0	0	0	0	0	0	0	0	0	0	0	0	12	0
468	N18303_14	0	0	0	0	0	0	0	0	0	0	0	0	0	0	0	0	0	0	5	0	0	0	0	0	0	0	0	0	0	0	0	0	0	0	0	0	0	0	0	0	0	0	0	0	0	0	0	0
469	N21596_18	0	0	0	0	0	0	0	0	0	0	0	0	0	0	0	0	0	0	0	0	0	0	0	0	0	0	0	0	0	0	0	0	2	0	0	0	0	0	0	0	0	0	0	0	0	0	0	0
470	N21779_14	0	0	0	0	0	0	0	0	4	0	0	0	0	0	0	0	0	0	0	0	0	0	0	0	0	0	0	0	0	0	0	0	0	0	0	0	0	8	0	0	0	0	0	0	0	0	0	0
471	N25226_14	0	0	0	0	0	0	0	5	5	0	0	0	0	0	0	0	0	0	0	0	0	0	2	0	0	0	0	0	0	0	0	0	0	0	0	0	0	0	0	0	0	0	0	0	0	0	0	0
472	N30731_14	2	0	0	0	0	0	0	0	0	0	0	0	0	0	0	0	0	0	0	6	0	0	0	0	0	0	0	0	0	0	0	0	0	0	0	0	0	0	0	0	0	0	0	0	0	0	0	0
473	N31318_14	0	0	0	0	0	0	0	0	0	0	0	0	0	0	0	0	0	0	0	0	0	0	0	0	0	0	0	0	0	0	0	0	0	0	0	0	0	0	0	0	0	0	0	0	0	0	0	0
474	N32741_14	0	0	0	0	0	0	0	0	0	0	4	0	0	0	0	0	0	0	0	0	0	0	0	0	0	0	0	0	0	0	0	0	0	0	0	0	0	0	0	0	0	0	0	0	0	0	0	0
475	N34022_14	0	0	0	0	0	0	0	0	0	0	0	0	0	0	0	0	0	0	0	0	0	0	0	0	0	0	2	0	0	0	0	0	0	0	0	0	0	0	0	3	0	0	0	0	0	0	0	0
476	N41394_14	0	0	0	0	0	0	0	0	0	0	0	0	0	0	4	0	0	0	0	0	0	0	0	0	0	0	0	0	0	0	0	0	0	0	0	0	0	0	0	0	0	0	0	0	0	0	0	0
477	N4839_14	0	6	0	0	0	0	0	0	0	0	0	0	0	0	0	0	0	0	0	0	0	0	2	0	0	0	0	0	0	0	0	0	0	0	0	0	0	0	0	0	0	0	0	0	0	0	0	0
478	N5836_14	0	0	0	0	0	0	0	0	3	0	0	0	0	0	2	0	0	0	0	0	0	0	0	0	0	0	0	0	0	0	0	0	0	0	0	0	0	0	0	0	0	0	0	0	0	0	0	0
479	N8742_16	0	0	0	0	0	0	0	0	0	0	0	0	0	0	0	0	0	0	0	7	0	0	0	0	0	0	0	0	0	0	0	0	0	0	0	0	0	0	0	0	0	0	0	0	0	0	0	0
480	N9165_14	0	0	0	0	0	0	0	0	0	0	0	0	0	0	0	0	0	0	0	0	0	0	0	0	0	0	0	0	0	0	0	0	0	0	0	0	0	0	0	0	0	0	0	0	0	0	0	0
481	N13599_13	0	0	0	0	0	0	0	0	0	0	0	0	0	2	0	0	0	0	0	0	0	0	0	0	0	0	0	0	0	0	0	0	0	0	0	0	0	0	0	0	0	0	0	0	0	0	0	0
482	N20664_13	0	0	0	0	0	0	0	0	0	0	0	0	0	0	0	0	0	0	0	0	0	0	0	0	0	0	0	0	0	0	0	0	0	0	0	13	0	0	0	0	0	0	0	0	0	0	0	0
483	N28897_13	0	0	0	0	0	0	0	0	0	0	0	0	0	0	0	0	0	0	0	4	0	0	0	0	0	0	0	0	0	0	0	0	0	0	0	0	0	0	0	0	0	0	0	0	0	0	0	0
484	N30070_13	0	0	0	0	0	0	0	0	0	0	0	0	0	0	0	0	0	0	0	0	0	0	0	0	0	0	0	0	0	0	0	0	0	0	0	0	0	0	0	0	0	0	0	0	0	0	0	0
485	N38567_13	0	0	0	0	0	0	0	0	0	0	0	0	0	0	0	0	0	0	0	0	0	0	0	0	0	0	0	0	0	0	0	0	0	2	0	0	0	0	0	0	0	0	0	0	0	0	0	0
486	N46437_13	0	0	0	0	0	0	0	0	0	0	0	0	0	0	0	0	0	0	8	0	0	0	0	0	0	0	0	0	0	0	0	0	0	0	0	0	0	0	0	0	0	0	0	0	0	0	0	0
487	N58588_15	0	0	0	0	3	0	0	0	0	0	0	0	0	0	0	0	0	0	0	0	0	0	3	0	0	0	0	0	0	0	0	0	0	0	0	0	0	0	3	0	0	0	0	0	0	0	0	0
488	N9998_15	0	0	0	0	0	0	0	0	0	0	0	0	0	0	0	0	0	0	0	0	0	0	0	0	0	0	0	0	0	2	0	0	0	0	0	0	0	0	0	0	0	0	0	0	0	0	0	0
489	N12205_27	0	0	0	0	0	0	0	0	3	0	0	0	0	0	0	0	0	0	2	2	0	6	0	0	0	0	0	0	0	0	0	0	0	0	0	0	0	6	0	0	0	0	0	2	0	0	0	0
490	N13290_12	0	0	0	0	0	0	0	0	0	0	3	0	0	0	0	0	0	0	0	0	0	0	0	0	0	0	0	0	0	0	0	0	0	0	0	0	0	0	0	0	0	0	0	0	0	0	0	0
491	N14801_12	0	2	0	0	0	0	0	0	0	0	0	0	0	0	0	0	0	0	0	0	0	0	0	0	0	0	0	0	0	0	0	0	0	0	0	0	0	0	0	0	0	0	0	4	0	0	0	0
492	N1633_14	0	0	0	0	0	0	0	0	0	0	0	2	0	2	0	0	0	0	0	0	0	0	0	0	0	0	0	0	0	0	0	0	0	0	0	0	0	0	0	0	0	0	0	0	0	0	0	0
493	N2076_12	0	0	2	0	0	0	0	0	0	0	0	3	0	0	0	0	0	0	0	0	2	0	0	0	0	0	0	0	0	0	0	0	0	0	0	0	0	0	0	0	0	0	0	0	0	0	0	0
494	N23074_12	0	0	0	0	0	0	0	0	0	5	0	0	0	0	0	0	0	0	0	0	2	0	0	0	0	0	0	0	0	0	0	0	0	0	0	0	0	0	0	0	0	0	0	0	0	0	0	0
495	N30142_12	0	0	0	0	0	0	0	0	0	0	0	0	0	3	0	0	0	0	0	4	0	0	0	0	0	0	0	0	0	0	2	0	0	0	0	0	0	0	0	0	0	0	0	0	0	0	0	0
496	N33835_12	0	0	0	0	0	0	0	0	0	0	5	0	0	0	0	0	0	0	0	0	0	0	0	0	0	0	0	0	0	0	0	0	0	0	2	0	0	0	0	0	0	0	0	0	0	0	0	0
497	N47613_30	0	0	0	0	0	0	0	0	0	0	0	0	0	0	0	0	0	0	0	0	0	0	0	0	0	0	0	0	0	0	0	0	2	0	0	0	0	0	0	0	0	0	0	0	0	0	0	0
498	N50856_12	0	0	0	0	0	0	0	0	0	0	0	0	0	0	2	0	0	0	4	0	0	0	0	0	0	0	0	0	0	0	0	0	0	0	0	0	0	0	0	0	0	0	0	0	0	0	0	0
499	N57170_12	0	0	0	0	0	0	0	0	0	0	0	0	0	0	0	0	0	0	0	0	0	0	0	0	0	0	0	0	0	0	0	0	0	0	2	7	0	0	0	0	0	0	0	0	0	0	0	0
500	N59584_12	0	2	0	0	0	0	0	0	0	0	0	0	2	0	0	0	0	0	0	0	0	0	0	0	0	0	0	0	0	0	0	0	0	0	0	0	0	0	0	0	0	0	0	0	0	0	0	0
501	N61028_12	0	0	0	0	0	0	0	0	0	0	0	0	0	0	4	0	0	0	0	0	0	0	0	0	0	0	0	0	0	0	0	2	0	0	0	0	0	0	0	0	0	0	0	0	0	0	0	0
502	N62905_18	0	0	2	0	2	0	0	2	0	0	0	0	0	0	6	0	0	0	0	0	0	0	0	0	0	0	0	0	0	0	0	0	0	0	0	0	0	2	0	0	0	0	0	2	0	0	0	0
503	N16755_14	0	0	0	0	0	0	0	0	0	0	2	0	0	0	0	0	0	0	0	0	0	3	0	0	0	0	0	0	0	0	0	0	0	0	0	0	2	0	0	0	2	0	0	0	0	0	0	0
504	N18504_11	0	0	0	0	0	0	0	0	0	0	5	0	0	0	0	0	0	0	0	0	0	0	0	0	0	0	0	0	0	0	0	0	0	0	0	0	0	0	0	0	0	0	0	0	0	0	0	0
505	N22080_20	0	0	0	0	0	0	0	0	0	4	0	0	0	0	0	0	0	0	11	0	0	0	0	0	0	0	0	0	0	0	0	2	0	0	0	0	0	0	0	0	0	3	0	0	0	0	0	0
506	N22229_11	0	0	0	0	0	0	0	0	0	0	0	0	0	0	0	0	0	0	0	0	0	0	0	0	0	0	0	0	0	0	0	0	0	0	0	7	0	0	0	0	4	0	0	0	0	0	0	0
507	N23046_11	0	0	0	0	0	0	0	0	0	0	0	0	3	0	0	0	0	0	0	0	0	0	0	0	5	3	0	0	0	0	0	0	0	0	0	0	0	0	0	0	0	0	0	0	0	0	0	0
508	N28894_11	0	0	0	0	0	0	0	0	0	0	0	0	0	0	0	0	0	0	0	0	0	2	0	0	0	0	0	0	0	0	0	0	0	0	0	0	0	0	0	0	0	0	0	0	0	0	0	0
509	N29438_11	0	0	0	0	0	0	0	0	0	0	0	0	0	0	0	0	0	0	0	0	0	0	0	0	0	0	0	0	0	0	0	0	0	0	0	0	0	0	0	0	0	0	0	0	0	0	0	0
510	N33027_11	0	0	0	0	0	0	0	0	0	0	0	0	0	0	0	0	0	0	8	0	0	0	0	0	0	0	0	0	0	0	0	0	0	0	0	0	0	0	0	0	0	0	0	0	0	0	0	0
511	N33227_11	0	0	0	0	0	0	0	0	0	0	0	0	0	0	0	0	0	0	0	0	0	0	0	0	0	0	0	0	0	0	0	0	0	0	0	0	0	0	0	0	0	0	0	0	0	0	0	0
512	N39574_11	0	0	0	0	0	0	0	0	0	0	0	0	0	0	0	0	0	0	0	0	3	0	0	0	0	0	2	0	0	0	0	0	0	0	0	0	0	0	0	0	0	0	0	0	0	0	0	0
513	N41881_11	0	0	0	0	0	0	0	0	0	0	0	0	0	0	0	0	0	0	0	0	0	0	0	0	0	0	0	0	0	0	0	0	0	0	0	0	0	0	0	0	0	0	0	0	0	0	0	0
514	N466_11	0	0	0	0	2	0	0	0	0	0	0	0	0	0	0	0	0	0	0	0	0	0	0	0	0	0	0	0	0	0	0	0	0	0	0	0	0	0	0	0	0	0	0	0	0	0	0	0
515	N49368_11	0	0	0	0	0	0	0	0	0	0	0	0	0	0	2	0	0	0	3	0	0	0	0	0	0	0	0	0	0	0	0	0	0	0	0	0	0	0	0	0	0	0	0	0	0	0	0	0
516	N58743_11	0	0	0	0	0	0	0	0	0	0	0	0	7	0	0	0	0	0	0	0	0	0	0	0	0	2	0	0	0	0	0	0	0	0	0	0	0	0	0	0	0	0	0	0	0	0	0	0
517	N15205_12	0	4	0	0	0	0	0	0	0	5	0	3	0	0	0	0	0	0	0	0	0	0	0	0	0	0	0	0	0	0	0	0	0	0	0	0	0	0	0	0	0	0	0	0	0	0	0	0
518	N23455_10	0	0	0	0	0	0	0	0	0	0	0	0	0	0	0	0	0	0	0	0	0	0	0	0	0	0	0	0	0	0	0	0	0	0	0	0	0	0	0	0	0	0	0	10	0	0	0	0
519	N24862_10	0	0	0	0	0	0	0	0	0	0	0	0	0	0	0	0	0	0	0	0	0	0	0	0	0	0	0	0	0	0	0	3	0	0	0	0	0	0	0	0	0	0	0	0	0	0	0	0
520	N26869_10	0	0	0	0	0	0	0	0	0	0	0	0	0	0	0	0	0	0	0	0	0	0	0	0	0	0	0	0	0	0	0	0	0	3	0	0	0	0	0	0	0	0	0	0	3	0	0	0
521	N29593_10	0	0	0	0	0	0	0	0	0	0	0	0	0	0	0	0	0	0	0	0	0	0	0	2	2	0	0	0	0	0	0	0	0	0	0	0	0	0	0	0	0	3	0	0	0	0	0	0
522	N2969_10	0	0	0	0	0	0	0	0	0	0	0	0	0	0	0	0	0	0	0	0	0	0	0	0	0	0	0	0	0	0	0	0	0	0	0	0	0	0	0	0	0	0	0	0	0	0	0	0
523	N42992_10	0	3	0	0	0	0	0	0	0	0	0	0	0	0	0	0	0	0	0	0	0	2	0	0	0	0	0	0	0	0	0	0	0	0	0	0	0	0	0	0	0	0	0	0	0	0	0	0
524	N50220_10	0	0	0	0	0	0	0	0	0	0	0	0	0	0	0	0	0	0	3	0	0	0	0	0	0	0	0	0	0	0	0	0	0	0	0	0	0	0	0	0	4	0	0	0	0	0	0	0
525	N51080_10	0	0	0	0	0	0	0	0	0	0	0	0	0	0	3	0	0	0	0	0	0	0	0	0	3	0	0	0	0	0	0	0	0	0	0	0	0	0	0	0	0	0	0	0	0	0	0	0
526	N52247_10	0	0	0	0	0	0	0	0	0	0	0	0	0	0	0	0	0	0	0	0	0	0	0	0	0	0	0	0	0	0	0	0	0	0	0	0	0	3	0	0	0	0	0	0	0	0	0	0
527	N52291_10	0	0	0	0	0	0	0	0	0	0	0	0	0	0	0	0	0	0	0	0	0	2	0	0	0	0	0	0	0	0	0	0	0	0	0	0	0	8	0	0	0	0	0	0	0	0	0	0
528	N5551_10	0	0	0	0	0	0	0	0	0	0	0	0	0	0	0	0	0	0	0	0	0	0	0	0	0	0	0	0	0	0	0	0	0	0	0	10	0	0	0	0	0	0	0	0	0	0	0	0
529	N56879_10	0	0	0	0	0	0	0	0	0	0	0	0	0	0	0	0	0	0	0	0	0	0	0	0	0	0	0	0	0	0	0	0	0	0	0	0	0	0	0	0	0	0	0	0	0	0	0	0
530	N58437_10	0	0	0	0	0	0	0	0	0	0	0	0	0	0	0	0	0	0	0	0	0	0	0	0	0	0	0	0	0	0	0	0	0	0	0	0	2	3	0	0	0	0	0	0	0	0	0	0
531	N63802_10	0	0	0	0	0	0	0	3	0	0	2	0	0	0	0	0	0	0	5	0	0	0	0	0	0	0	0	0	0	0	0	0	0	0	0	0	0	0	0	0	0	0	0	0	0	0	0	0
532	N7707_10	0	0	0	0	0	0	0	0	0	0	0	0	0	0	0	0	0	0	0	0	0	0	0	0	0	2	0	0	0	0	0	0	0	0	0	0	0	0	0	0	0	0	0	0	0	0	0	0
533	N11835_9	0	0	0	0	0	0	0	0	0	0	0	0	0	0	0	0	0	0	0	0	0	0	0	0	0	0	0	0	0	0	0	0	0	0	0	0	0	0	0	0	0	0	0	0	0	0	0	0
534	N15509_14	0	0	0	0	0	0	0	2	0	0	0	0	0	0	0	0	0	0	0	0	4	0	0	0	0	0	0	0	0	0	0	0	0	0	0	0	0	0	0	0	0	0	0	0	0	0	0	0
535	N15829_9	0	0	0	0	0	0	0	0	0	0	0	0	0	0	0	0	0	0	0	0	0	0	0	0	0	0	0	0	2	0	0	0	0	0	0	0	0	0	0	0	0	0	0	0	0	0	0	0
536	N19436_9	0	0	0	0	0	0	0	0	0	0	0	0	0	0	0	0	0	0	0	0	0	0	0	0	0	0	0	0	0	0	0	0	0	0	0	0	0	0	0	0	0	0	0	0	0	0	0	0
537	N19447_9	0	0	0	0	0	0	0	0	0	0	0	0	0	0	0	6	0	0	0	0	0	0	0	0	0	0	0	0	0	0	0	0	0	0	0	0	0	0	0	0	0	0	0	0	0	0	0	0
538	N21414_9	0	0	0	0	0	0	0	0	0	0	0	0	0	0	0	0	0	0	0	0	0	0	0	0	0	0	0	0	0	0	0	0	0	0	0	0	0	9	0	0	0	0	0	0	0	0	0	0
539	N24379_9	0	0	0	0	0	0	0	0	0	0	0	0	0	0	2	0	0	0	0	0	0	0	0	0	0	0	0	0	0	0	0	0	0	0	0	0	0	3	0	0	0	0	0	0	0	0	0	0
540	N25181_9	0	0	0	0	0	0	0	0	0	0	0	0	0	0	0	0	0	0	0	0	0	0	0	0	0	0	0	0	2	0	0	4	0	0	0	0	0	0	0	0	0	0	0	0	0	0	0	0
541	N25553_9	0	0	0	0	0	0	0	0	0	0	0	0	0	0	0	0	0	0	0	0	0	0	0	0	0	0	0	0	0	0	0	0	0	0	0	4	0	0	5	0	0	0	0	0	0	0	0	0
542	N25914_9	0	0	0	0	0	0	0	0	0	0	0	0	0	0	0	0	0	0	0	0	0	0	0	0	0	0	0	0	0	0	0	0	0	0	0	5	0	0	0	0	0	0	0	0	0	0	0	0
543	N26118_9	0	0	0	0	0	0	0	0	0	0	0	0	0	0	0	0	0	0	0	0	0	0	0	0	0	0	0	0	0	0	0	2	0	0	0	0	0	0	0	0	0	0	0	0	0	0	0	0
544	N30378_9	0	0	0	0	0	0	0	0	0	0	0	0	0	0	0	0	0	0	0	0	0	0	0	0	0	0	0	0	0	0	0	0	0	0	0	6	0	0	0	0	3	0	0	0	0	0	0	0
545	N32657_9	0	0	0	0	0	0	0	0	0	0	0	0	0	0	0	0	0	0	0	0	0	0	0	0	0	0	0	0	0	0	0	0	0	0	0	0	0	0	0	0	0	0	0	0	0	0	0	0
546	N34697_9	0	3	2	0	0	0	0	0	0	0	0	0	0	0	0	0	0	2	0	0	0	0	0	0	0	0	0	0	0	0	0	0	0	2	0	0	0	0	0	0	0	0	0	0	0	0	0	0
547	N35368_9	0	0	0	0	0	0	0	0	0	0	0	0	0	0	0	0	0	0	0	0	0	0	0	0	0	0	0	0	0	0	0	0	0	0	0	0	0	0	0	0	0	0	0	0	0	0	0	0
548	N48685_9	0	0	0	0	0	0	0	0	0	0	0	0	0	0	0	0	0	0	4	0	0	0	0	0	0	0	0	0	0	0	0	0	0	0	0	0	2	0	0	0	0	0	0	0	0	0	0	0
549	N55561_9	0	0	0	0	2	0	3	0	0	0	0	0	0	0	0	0	0	0	0	0	0	0	0	0	0	0	0	0	0	0	0	0	0	0	0	0	0	0	0	0	0	0	0	0	0	0	0	0
550	N59403_9	0	0	0	0	0	0	0	0	0	0	0	0	0	0	0	0	0	0	0	0	0	0	0	0	0	0	0	0	0	0	0	0	0	0	0	3	0	3	0	0	0	0	0	0	0	0	0	0
551	N62425_9	0	0	0	0	0	0	0	0	0	0	0	0	0	0	0	0	0	0	3	0	0	2	0	0	0	0	0	0	0	0	0	0	0	0	0	0	0	0	0	0	0	0	0	0	0	0	0	0
552	N62915_9	0	0	0	0	0	0	0	0	0	0	0	0	0	0	4	0	0	0	0	0	0	3	0	0	0	0	0	0	0	0	0	0	0	0	0	0	0	0	0	0	0	0	0	0	0	0	0	0
553	N65743_9	0	0	0	0	0	0	0	0	0	0	0	0	0	0	0	0	0	0	0	0	0	0	0	0	0	0	0	0	0	0	0	0	0	0	0	0	0	0	0	0	0	0	0	0	4	0	0	0
554	N66087_9	0	0	0	0	0	0	0	3	0	0	0	0	0	0	0	0	0	0	0	0	0	0	0	0	0	0	0	0	0	0	0	0	0	0	0	0	0	0	0	0	0	0	0	0	0	0	0	0
555	N10948_8	0	0	0	0	0	0	0	0	0	0	0	0	0	0	0	0	0	0	0	0	0	0	0	0	0	0	0	0	3	0	0	0	0	0	0	0	0	0	0	0	0	0	0	0	0	0	0	0
556	N12186_8	0	0	4	0	0	0	0	0	0	0	0	0	0	0	0	0	0	0	0	0	0	0	0	0	0	0	0	0	0	0	0	0	0	0	0	0	0	0	0	0	0	0	0	0	0	0	0	0
557	N15351_8	0	0	0	0	0	0	0	0	0	0	0	0	0	0	0	0	0	0	0	0	0	0	0	0	0	0	0	0	0	0	0	0	0	0	0	0	0	0	0	0	0	0	0	0	0	0	0	0
558	N15953_8	0	0	0	0	0	0	0	0	0	0	0	0	0	0	0	0	0	0	0	0	0	0	0	0	0	0	0	0	0	2	2	2	0	0	0	0	0	0	0	0	0	0	0	0	0	0	0	2
559	N15988_8	0	4	0	0	0	0	0	0	0	0	0	0	0	0	0	0	0	0	0	0	0	0	0	0	0	0	0	0	0	0	0	0	0	0	0	0	0	0	0	0	0	0	0	0	0	0	0	0
560	N16983_8	0	0	0	0	0	0	0	0	4	0	0	0	0	0	0	0	0	0	0	0	0	0	0	0	0	0	0	0	0	0	0	0	0	0	0	0	0	0	0	0	0	0	0	0	0	0	0	0
561	N2821_8	0	0	0	0	0	0	0	0	6	0	0	0	0	0	0	0	0	0	0	0	0	0	0	0	0	0	0	0	0	0	0	0	0	0	0	0	0	0	0	0	2	0	0	0	0	0	0	0
562	N28489_8	0	0	0	0	0	0	0	0	0	0	0	0	0	0	0	0	0	0	0	0	0	0	0	0	0	0	0	0	0	0	0	0	0	0	0	0	0	0	0	0	0	0	0	0	0	0	0	0
563	N30927_8	0	0	0	0	0	0	0	0	0	0	0	0	0	0	0	0	0	0	0	0	0	0	0	0	5	0	0	0	0	0	0	0	0	0	0	0	0	0	0	0	3	0	0	0	0	0	0	0
564	N32767_8	0	0	0	0	0	0	0	0	0	0	0	0	0	0	0	0	0	0	0	0	0	0	0	0	0	0	0	0	0	0	0	0	0	0	0	0	0	0	0	0	0	0	0	0	0	0	5	0
565	N37306_8	0	0	0	0	0	0	0	0	0	0	0	0	0	0	0	0	0	0	0	0	0	0	0	0	0	0	0	0	0	0	0	0	0	0	0	0	0	0	0	0	0	0	0	0	0	0	8	0
566	N41132_8	0	0	0	0	0	0	0	0	0	0	0	0	0	0	0	0	0	0	4	0	0	2	0	0	0	0	0	0	0	0	0	0	0	0	0	0	0	0	0	0	0	0	0	0	0	0	0	0
567	N42725_8	0	0	0	0	0	0	0	0	0	0	0	0	0	0	0	0	0	0	4	0	0	0	0	0	0	0	0	0	0	0	0	4	0	0	0	0	0	0	0	0	0	0	0	0	0	0	0	0
568	N51977_8	0	0	0	0	0	0	0	0	0	0	0	0	0	0	2	0	0	0	0	0	0	0	0	0	0	0	0	0	0	0	0	0	0	0	0	0	0	0	0	0	0	0	0	0	0	0	0	0
569	N53801_8	0	0	0	0	0	0	0	0	0	0	0	0	0	0	0	0	0	0	0	0	0	0	0	0	0	0	3	0	0	0	0	0	0	0	0	0	0	0	0	0	0	0	0	0	0	0	0	0
570	N5564_8	0	0	0	0	0	0	0	0	0	0	0	0	0	0	0	0	0	0	0	0	0	0	0	0	0	0	0	0	0	0	0	0	0	0	0	0	0	0	0	0	0	0	0	0	0	0	0	0
571	N58971_8	0	0	0	0	0	0	0	0	0	0	0	0	2	0	0	0	0	0	0	0	0	0	0	0	0	0	0	0	0	0	0	0	0	0	0	0	0	0	0	0	0	0	2	0	0	0	0	0
572	N60230_8	0	6	0	0	0	0	0	0	0	0	0	0	0	0	0	0	0	0	0	0	0	0	0	0	0	0	0	0	0	0	0	0	0	0	0	0	0	0	0	0	0	0	0	0	0	0	0	0
573	N61349_8	0	0	0	0	0	0	0	0	0	0	0	0	0	0	0	0	0	2	0	0	0	0	0	0	0	0	0	0	0	0	0	0	0	0	2	0	0	0	0	0	0	0	0	0	0	0	0	0
574	N65162_10	0	0	0	0	0	0	0	0	0	0	0	0	0	0	0	0	0	0	0	0	0	0	0	0	0	0	0	0	4	0	0	0	0	0	0	0	0	0	0	0	4	0	0	0	0	0	0	0
575	N7364_8	0	0	0	0	0	0	0	0	0	0	0	0	0	0	0	0	0	0	0	0	0	0	0	0	0	3	0	0	0	0	0	0	0	0	0	0	0	0	0	0	0	0	0	0	0	2	0	0
576	N7382_8	0	0	0	0	0	0	0	0	0	2	0	0	0	0	0	0	0	0	0	0	0	0	0	0	0	0	0	0	0	0	0	0	0	0	0	0	0	0	0	0	0	0	0	0	0	0	0	0
577	N10982_7	0	0	0	0	0	0	0	0	0	0	0	0	0	0	0	0	0	0	0	0	0	0	0	0	0	0	0	0	0	0	0	0	0	0	0	0	0	0	0	0	0	0	0	0	0	0	0	0
578	N11817_7	0	0	0	0	0	0	0	0	0	0	0	0	0	0	0	0	0	0	0	0	0	0	0	0	0	0	0	0	0	0	0	0	0	0	0	0	0	0	0	0	0	0	0	2	0	0	0	0
579	N15431_7	0	0	0	0	0	0	0	0	0	0	0	0	0	0	0	0	0	0	0	0	0	0	0	0	0	0	0	0	0	0	0	0	0	0	0	0	0	0	0	0	0	0	0	0	0	0	0	0
580	N1915_9	0	0	0	0	0	0	0	0	0	0	0	0	0	0	0	0	0	0	0	0	0	0	0	0	0	0	0	0	0	0	0	0	0	0	0	0	0	0	0	0	0	0	0	0	0	0	0	0
581	N22427_7	0	0	0	0	0	0	0	0	0	0	0	0	0	0	0	0	0	0	0	0	0	4	0	0	0	0	0	0	0	0	0	0	0	0	0	0	0	0	0	0	0	0	0	0	0	0	0	0
582	N23912_7	0	0	0	0	0	0	0	0	0	0	0	0	0	0	0	0	0	0	0	0	0	0	0	3	0	0	0	0	0	0	0	0	0	0	0	0	0	0	0	0	0	0	0	0	0	0	0	0
583	N3229_7	0	0	0	0	0	0	0	0	0	0	0	0	0	0	0	5	0	0	0	0	0	0	0	0	0	0	0	0	0	0	0	0	0	0	0	0	0	0	0	0	0	0	0	0	0	0	0	0
584	N42242_7	0	0	0	0	0	0	0	0	0	0	0	0	0	0	0	0	0	0	0	0	0	0	0	0	0	0	0	0	0	0	0	0	0	0	0	0	0	0	0	5	0	0	0	0	0	0	0	0
585	N43029_7	0	0	0	0	0	0	0	0	0	0	0	0	0	0	0	0	0	0	0	0	0	0	0	0	0	0	0	0	0	0	0	0	0	0	0	0	0	0	0	0	0	0	0	0	0	0	0	0
586	N445_7	0	0	0	0	0	0	0	0	0	0	0	0	0	0	0	0	0	0	0	0	0	0	0	0	4	0	0	0	0	0	0	0	0	0	0	0	0	0	0	0	0	0	0	0	0	0	0	0
587	N45915_7	0	0	0	0	0	0	0	0	0	0	0	0	0	0	0	0	0	0	0	0	0	0	0	0	0	0	0	0	0	0	0	0	0	0	0	5	0	0	0	0	0	0	0	0	0	0	0	0
588	N47242_7	0	0	0	0	0	0	0	0	0	0	0	0	0	0	0	0	0	0	0	0	0	0	0	0	0	0	0	0	0	0	0	0	0	0	0	0	0	0	0	0	0	0	0	0	0	0	0	0
589	N4973_7	0	0	0	0	0	0	0	0	0	0	0	0	0	0	0	0	0	0	0	0	0	0	0	0	0	0	0	0	0	0	0	0	0	0	0	0	0	0	0	0	0	0	3	0	0	0	0	0
590	N5089_7	0	0	0	0	0	0	0	0	0	0	0	0	0	0	0	0	0	0	0	0	0	0	0	0	0	0	0	0	0	0	0	0	0	0	0	0	0	0	0	0	0	0	0	0	0	0	0	0
591	N53980_7	0	0	0	0	0	0	0	0	0	0	0	0	0	0	0	0	0	0	0	0	0	0	0	0	2	0	0	0	0	0	0	0	0	0	0	0	0	0	0	0	0	0	0	0	0	3	0	0
592	N5614_7	0	0	0	0	0	2	0	0	0	0	0	2	0	0	0	0	0	0	0	0	0	0	0	0	0	0	0	0	0	0	0	0	0	0	0	0	0	0	0	0	0	0	0	0	0	0	0	0
593	N57357_7	2	0	0	0	0	0	0	0	0	0	0	0	0	0	0	2	0	0	0	0	0	0	0	0	0	0	0	0	0	0	0	0	0	0	0	0	0	0	0	0	0	0	0	0	0	0	0	0
594	N57755_7	0	0	0	0	0	0	0	0	0	0	0	0	0	0	0	0	0	0	0	0	0	0	0	7	0	0	0	0	0	0	0	0	0	0	0	0	0	0	0	0	0	0	0	0	0	0	0	0
595	N5799_7	0	0	0	0	0	0	0	2	0	0	0	0	0	0	3	0	0	0	0	0	0	0	0	0	0	0	0	0	0	0	0	0	0	0	0	0	0	0	0	0	0	0	0	0	0	0	0	0
596	N59141_7	0	0	0	0	0	0	0	0	0	0	0	0	0	0	0	0	0	0	0	0	0	0	0	0	0	0	0	0	0	0	0	0	0	0	0	0	0	0	0	0	0	0	0	0	0	3	0	0
597	N62765_7	0	0	0	0	0	0	0	0	0	0	0	0	0	0	0	0	0	0	0	0	0	0	0	0	0	0	0	0	0	0	0	0	0	0	0	0	0	0	0	0	0	0	0	0	0	0	0	0
598	N63361_7	0	0	0	0	0	0	0	0	0	0	0	0	0	0	0	0	0	0	0	0	0	0	4	0	0	3	0	0	0	0	0	0	0	0	0	0	0	0	0	0	0	0	0	0	0	0	0	0
599	N6407_7	0	0	0	0	0	0	0	0	4	0	0	0	0	0	0	0	0	0	0	0	0	0	0	0	0	0	0	0	0	0	0	0	0	0	0	0	0	0	0	0	0	0	0	0	0	0	0	0
600	N6436_7	0	0	0	0	0	0	0	0	0	0	0	0	0	0	0	0	0	0	0	0	0	0	0	0	0	0	0	0	0	0	0	0	0	0	0	0	0	0	0	0	0	0	0	0	0	0	0	0
601	N9020_7	0	0	0	0	0	0	0	0	0	0	0	0	0	0	0	0	0	0	0	0	0	0	0	0	0	0	0	0	0	0	0	0	0	0	0	0	0	0	0	0	0	0	0	0	0	0	0	0
602	N11858_6	0	0	0	0	0	0	0	0	0	0	0	0	0	0	0	0	0	0	0	0	0	0	0	0	0	0	0	0	0	0	0	0	0	0	0	0	0	0	0	0	0	0	0	0	0	0	0	0
603	N13700_6	0	0	0	0	0	0	0	0	0	0	0	0	0	2	0	0	0	0	0	0	0	0	0	0	0	0	0	0	0	0	0	0	0	0	0	0	0	0	0	0	0	0	0	0	0	0	0	0
604	N14904_6	0	0	0	0	0	0	0	0	0	0	0	0	0	0	0	0	0	0	0	0	0	0	0	0	0	0	0	0	0	0	0	0	0	0	0	6	0	0	0	0	0	0	0	0	0	0	0	0
605	N1504_6	0	0	0	0	0	0	0	0	0	0	0	0	0	0	0	0	0	0	0	0	0	0	0	0	0	0	0	0	0	0	0	0	0	0	0	0	0	0	0	0	4	0	0	0	0	0	0	0
606	N18454_6	0	0	0	0	0	0	0	0	0	0	0	0	0	0	0	0	0	0	0	0	0	0	0	0	0	0	0	0	0	0	0	0	0	0	0	0	0	0	0	0	0	0	0	0	0	0	0	0
607	N21889_6	0	0	0	0	0	0	0	0	0	0	0	0	0	0	0	0	2	0	0	0	0	0	0	0	0	0	0	0	0	0	0	4	0	0	0	0	0	0	0	0	0	0	0	0	0	0	0	0
608	N23669_6	0	0	0	0	0	0	0	0	3	0	0	0	0	0	0	0	0	0	0	0	0	0	0	0	0	0	0	0	0	0	3	0	0	0	0	0	0	0	0	0	0	0	0	0	0	0	0	0
609	N24369_6	0	0	0	0	0	0	0	0	0	0	0	0	0	0	0	0	0	0	0	0	0	0	0	0	0	0	0	0	0	0	0	0	0	0	0	0	0	0	0	0	0	0	0	0	0	0	0	0
610	N25656_6	0	0	0	0	0	0	0	0	0	0	0	0	0	0	0	0	0	0	0	0	0	0	0	0	0	0	0	0	0	0	0	0	0	0	0	0	0	0	0	0	0	0	0	0	0	0	0	0
611	N26134_6	0	0	0	0	0	0	0	0	0	0	0	0	0	0	0	2	0	0	0	0	0	0	0	0	0	0	0	0	0	0	0	2	0	0	0	0	0	0	0	0	0	0	0	0	0	0	0	0
612	N27060_6	0	0	0	0	0	0	0	0	0	0	0	0	0	0	0	0	0	0	0	0	0	0	0	0	0	0	0	0	0	0	0	0	0	0	0	0	0	0	0	0	0	0	0	0	0	0	0	0
613	N32153_6	0	0	0	0	0	0	0	0	0	0	0	0	0	0	6	0	0	0	0	0	0	0	0	0	0	0	0	0	0	0	0	0	0	0	0	0	0	0	0	0	0	0	0	0	0	0	0	0
614	N33995_6	0	0	0	0	0	0	0	0	0	0	0	0	0	0	0	0	0	0	0	0	0	0	0	0	0	0	0	0	0	0	0	0	0	0	0	0	0	0	0	0	6	0	0	0	0	0	0	0
615	N41226_6	0	0	0	0	0	0	0	0	0	0	0	0	0	0	0	0	0	0	0	0	0	0	0	0	0	0	0	0	0	0	0	0	0	0	0	0	0	0	0	0	0	0	0	0	0	0	0	0
616	N41788_6	0	0	0	0	0	0	0	0	0	0	0	0	0	0	0	0	0	0	0	0	0	0	0	0	0	0	0	0	0	0	0	4	0	0	0	0	0	0	0	0	0	0	0	0	0	0	0	0
617	N43108_8	0	0	6	0	0	0	0	0	0	0	0	0	0	0	0	0	0	0	0	0	0	0	0	0	0	0	0	0	0	0	0	0	0	0	0	0	0	0	0	0	0	0	0	0	0	0	0	0
618	N44828_6	0	0	0	0	0	0	0	0	0	0	0	0	0	0	0	0	0	0	0	0	0	0	0	0	0	0	0	0	0	0	0	0	0	0	0	6	0	0	0	0	0	0	0	0	0	0	0	0
619	N44943_6	0	0	0	0	0	0	0	0	0	0	0	0	0	0	4	0	0	0	0	0	0	0	0	0	0	0	0	0	0	0	0	0	0	0	0	0	0	0	0	0	0	0	0	0	0	0	0	0
620	N45403_10	0	0	0	0	0	0	0	0	0	0	0	0	0	0	4	0	0	0	0	0	0	0	0	0	0	0	0	0	0	0	0	0	0	0	0	0	0	0	0	0	0	0	0	0	0	0	0	0
621	N48513_8	0	0	0	0	0	0	0	0	0	0	0	0	0	0	0	0	0	0	0	0	0	0	0	0	0	0	0	0	0	0	0	0	0	0	0	0	0	3	0	0	0	0	0	2	0	0	0	0
622	N52676_6	0	0	0	0	0	0	0	0	0	0	0	0	0	0	0	0	0	0	0	0	0	0	0	0	0	0	0	0	0	0	6	0	0	0	0	0	0	0	0	0	0	0	0	0	0	0	0	0
623	N53489_9	0	0	0	0	0	0	0	0	0	0	0	0	0	0	0	0	0	0	0	0	0	0	0	0	0	0	0	0	0	0	0	0	0	0	0	0	0	0	0	0	0	0	0	0	2	0	0	0
624	N54819_6	0	0	0	0	0	0	0	0	0	0	0	0	0	0	0	0	0	0	0	0	0	0	0	0	0	0	0	0	0	0	0	0	0	0	6	0	0	0	0	0	0	0	0	0	0	0	0	0
625	N55313_6	0	0	0	0	0	0	0	0	0	0	0	0	0	0	0	0	0	0	0	0	0	0	0	0	0	0	0	0	0	3	0	0	0	0	0	0	0	0	0	0	0	0	0	0	0	0	0	0
626	N60249_8	0	0	0	0	0	0	0	0	0	0	0	0	0	0	0	0	0	0	6	0	2	0	0	0	0	0	0	0	0	0	0	0	0	0	0	0	0	0	0	0	0	0	0	0	0	0	0	0
627	N8274_6	0	0	0	0	0	0	0	0	0	0	0	0	0	0	0	0	0	0	0	0	0	0	0	0	0	0	0	0	0	0	0	0	0	0	0	0	0	0	0	0	0	0	0	0	0	0	0	0
628	N1239_5	0	0	0	0	0	0	0	0	0	0	0	0	0	0	0	0	0	0	0	0	0	0	0	0	5	0	0	0	0	0	0	0	0	0	0	0	0	0	0	0	0	0	0	0	0	0	0	0
629	N12951_5	0	0	0	0	0	0	0	0	0	0	0	0	0	0	3	0	0	0	0	0	0	0	0	0	0	0	0	0	0	0	0	0	0	0	0	0	0	0	0	0	0	0	0	0	0	0	0	0
630	N14827_5	0	0	0	0	0	0	0	0	0	0	0	0	0	0	0	0	0	0	0	0	0	0	0	0	0	0	0	0	0	0	0	0	0	0	0	0	5	0	0	0	0	0	0	0	0	0	0	0
631	N15709_5	0	0	0	0	0	0	0	0	3	0	2	0	0	0	0	0	0	0	0	0	0	0	0	0	0	0	0	0	0	0	0	0	0	0	0	0	0	0	0	0	0	0	0	0	0	0	0	0
632	N17652_5	0	0	0	0	0	0	0	0	0	0	0	0	0	0	0	0	0	0	0	0	0	0	0	0	0	0	0	0	0	0	0	0	0	0	0	0	0	0	0	0	0	0	0	0	0	5	0	0
633	N18138_5	0	0	0	0	0	0	0	0	0	0	0	0	0	0	0	0	0	0	0	0	0	0	0	0	0	0	0	0	0	0	0	0	0	0	0	0	0	0	0	0	0	0	0	0	0	0	5	0
634	N19175_5	0	0	0	0	0	0	0	0	0	0	0	0	0	0	0	0	0	0	0	0	0	0	0	0	0	0	0	0	0	0	0	0	3	0	0	0	0	0	0	0	0	0	0	0	0	0	0	0
635	N21129_5	0	0	0	0	0	0	0	0	0	0	0	0	0	0	0	0	0	0	0	0	0	0	0	0	0	0	0	0	0	0	0	0	0	0	0	0	0	3	0	0	0	0	0	0	0	0	0	0
636	N22318_10	0	0	0	0	0	0	0	0	0	0	0	0	0	0	0	0	0	0	0	0	0	0	0	0	0	0	0	0	0	0	0	0	0	0	0	5	0	0	0	0	0	0	0	0	0	0	0	0
637	N24679_5	0	0	0	0	0	0	0	0	0	0	0	0	0	0	0	0	0	0	0	0	0	0	0	0	0	0	0	0	0	0	0	0	0	0	0	0	0	0	0	0	0	0	0	0	0	0	0	0
638	N24728_5	0	0	0	0	0	0	0	0	0	0	0	0	0	0	0	0	0	0	0	0	0	0	0	0	0	2	0	0	0	0	0	0	0	0	0	0	0	0	0	0	0	0	0	0	0	0	0	0
639	N24905_5	0	0	0	0	0	0	0	0	0	0	0	0	0	0	0	0	0	0	0	0	0	0	0	0	0	0	0	0	0	0	0	0	0	0	0	0	0	0	0	0	0	0	0	0	0	0	0	0
640	N26238_5	0	0	0	0	0	0	0	3	0	0	0	0	0	0	0	0	0	0	0	0	0	0	0	0	0	0	0	0	0	0	0	0	0	0	0	0	0	0	0	0	0	0	0	0	0	0	0	0
641	N27642_5	0	0	0	0	0	0	0	0	0	0	0	0	0	0	0	0	0	0	0	0	0	0	0	0	0	0	0	0	0	0	0	0	0	0	0	0	0	0	0	0	0	0	0	0	0	0	0	0
642	N28081_8	0	0	0	0	0	0	0	0	0	0	0	0	0	0	0	0	0	3	0	0	0	0	0	0	0	0	0	0	0	0	0	0	0	0	0	0	0	0	0	0	0	0	0	0	0	0	0	0
643	N29417_5	0	0	0	0	0	0	0	0	0	0	0	0	0	0	0	0	0	0	0	0	0	0	0	0	0	0	0	0	0	0	0	0	0	0	2	0	0	0	0	0	0	0	0	0	0	0	0	0
644	N34558_5	0	0	0	5	0	0	0	0	0	0	0	0	0	0	0	0	0	0	0	0	0	0	0	0	0	0	0	0	0	0	0	0	0	0	0	0	0	0	0	0	0	0	0	0	0	0	0	0
645	N35834_5	0	0	0	0	0	0	0	0	0	0	0	0	0	0	3	0	0	0	0	0	0	0	0	0	0	0	0	0	0	0	0	0	0	0	0	0	0	0	0	0	0	0	0	0	0	0	0	0
646	N37961_7	0	0	0	0	0	0	0	0	0	0	0	0	0	0	0	0	0	0	0	0	0	0	0	0	0	0	0	0	0	0	0	0	0	0	0	0	2	0	0	0	0	0	0	0	0	2	0	0
647	N38259_5	0	0	0	0	0	0	0	0	0	0	0	0	0	0	0	0	0	0	0	0	0	0	0	0	0	0	0	0	0	0	0	0	0	0	0	0	0	0	0	0	5	0	0	0	0	0	0	0
648	N393_5	0	0	0	0	0	0	0	0	0	0	0	0	0	0	0	0	0	0	0	0	0	0	0	0	0	0	0	0	0	0	0	0	0	0	0	0	0	0	0	0	0	0	0	0	0	0	0	2
649	N40571_5	0	0	0	0	0	0	0	0	0	0	0	0	0	0	0	0	0	0	0	0	0	0	0	0	0	0	0	0	0	0	0	0	0	0	0	0	0	0	0	0	0	0	0	0	0	0	0	0
650	N41102_5	0	0	0	0	0	0	0	0	0	0	0	0	0	0	0	0	0	0	0	0	0	0	0	0	0	0	0	0	0	0	0	0	0	0	0	0	0	0	0	0	0	0	0	0	0	0	0	0
651	N43359_5	0	0	0	0	0	0	0	0	0	0	0	0	0	0	0	0	0	0	0	0	0	0	0	0	0	0	0	0	0	0	0	0	0	0	0	0	0	0	0	0	0	0	0	0	0	0	0	0
652	N45699_5	0	0	0	0	0	0	0	0	0	0	0	0	0	0	0	2	0	0	0	0	0	0	0	0	0	0	0	0	0	0	0	0	0	0	0	0	0	0	0	0	0	0	0	0	0	0	0	0
653	N49526_5	0	0	0	0	0	0	0	0	0	0	0	0	0	0	0	0	0	0	0	0	0	0	0	0	0	0	0	0	0	0	0	0	0	0	0	0	0	0	0	0	0	0	0	0	0	0	0	0
654	N49527_5	0	0	0	0	0	0	0	0	0	0	0	0	0	0	0	0	0	0	0	0	0	0	0	0	0	0	0	0	0	0	0	0	0	0	0	0	0	0	0	0	0	0	0	0	0	0	0	0
655	N51895_5	0	0	0	0	0	0	0	0	0	0	0	0	0	0	0	0	0	0	0	0	0	0	0	0	0	0	0	0	0	0	0	0	0	0	0	0	0	0	0	0	0	0	0	0	0	0	0	0
656	N54106_5	0	0	0	0	0	0	0	0	0	0	0	0	0	0	0	0	0	0	0	0	2	0	0	0	0	0	0	0	0	0	0	0	0	0	0	0	0	0	0	0	0	0	0	0	0	0	0	0
657	N54649_5	0	0	0	0	0	0	0	0	0	0	0	0	0	0	0	0	0	0	0	0	0	0	0	0	0	0	0	0	0	0	0	0	0	0	0	0	0	0	0	0	0	0	0	0	0	0	0	0
658	N54871_5	0	0	0	0	0	0	0	0	0	0	0	0	0	0	0	0	0	0	0	0	0	0	0	0	0	0	0	0	0	0	0	0	0	0	0	5	0	0	0	0	0	0	0	0	0	0	0	0
659	N58029_5	0	0	0	2	0	0	0	0	0	0	0	0	0	0	0	0	0	0	0	0	0	0	0	0	0	0	0	0	0	0	0	0	0	0	0	0	0	0	0	0	0	0	0	0	0	0	0	0
660	N59712_5	0	0	0	0	0	0	0	0	0	0	0	0	0	0	0	0	0	0	0	0	0	0	0	0	0	0	0	0	0	0	0	0	0	0	0	0	0	0	0	0	0	0	0	0	0	0	0	0
661	N60823_5	0	0	0	0	0	0	0	0	0	0	0	0	0	0	0	0	0	0	0	0	0	0	0	0	0	0	0	0	0	0	0	0	0	0	0	0	0	0	0	0	0	0	0	0	0	0	0	0
662	N61808_9	0	0	0	0	0	0	0	0	0	0	0	0	0	2	0	0	0	0	0	0	0	0	0	0	0	0	0	0	0	0	0	0	0	0	0	0	0	0	0	0	0	0	0	0	0	0	0	0
663	N62170_5	0	0	0	0	0	0	0	0	0	0	0	0	0	0	0	0	0	0	0	0	0	0	0	0	0	0	0	0	0	0	0	0	0	0	0	0	0	0	0	0	0	0	0	0	0	0	0	0
664	N6305_5	0	0	0	0	0	0	0	0	0	0	0	3	0	0	0	0	0	0	0	0	0	0	0	0	0	0	0	0	0	0	0	0	0	0	0	0	0	0	0	0	0	0	0	0	0	0	0	0
665	N7744_5	0	0	0	0	0	0	0	0	3	0	0	0	0	0	0	0	0	0	0	0	0	0	0	0	0	0	0	0	0	0	0	0	0	0	0	0	0	0	0	0	0	0	0	0	0	0	0	0
666	N7829_5	0	0	0	0	0	0	0	0	0	0	0	0	0	0	0	0	0	0	0	0	0	0	0	0	0	0	0	0	0	3	0	0	0	0	0	0	0	0	2	0	0	0	0	0	0	0	0	0
667	N9891_5	0	0	0	0	0	0	3	0	0	0	0	0	0	0	0	0	0	0	0	0	0	0	0	0	0	0	0	0	0	0	0	0	0	0	0	0	0	0	0	0	0	0	0	0	0	0	0	0
668	N11186_6	0	0	0	0	0	0	0	0	0	0	0	0	0	0	0	0	0	0	0	0	0	0	0	0	0	0	0	0	0	0	0	0	0	0	0	0	0	0	0	0	0	0	0	0	0	0	0	0
669	N11840_4	0	0	0	0	0	0	0	0	0	4	0	0	0	0	0	0	0	0	0	0	0	0	0	0	0	0	0	0	0	0	0	0	0	0	0	0	0	0	0	0	0	0	0	0	0	0	0	0
670	N12531_4	0	0	0	0	0	0	0	0	0	0	0	0	0	0	0	4	0	0	0	0	0	0	0	0	0	0	0	0	0	0	0	0	0	0	0	0	0	0	0	0	0	0	0	0	0	0	0	0
671	N140_4	0	0	0	0	0	0	0	0	0	0	0	0	0	0	0	0	0	0	0	0	0	0	0	0	0	0	0	0	0	2	0	0	0	0	0	0	0	0	0	0	0	0	0	0	0	0	0	0
672	N14947_4	0	0	2	0	2	0	0	0	0	0	0	0	0	0	0	0	0	0	0	0	0	0	0	0	0	0	0	0	0	0	0	0	0	0	0	0	0	0	0	0	0	0	0	0	0	0	0	0
673	N15822_4	0	0	0	0	0	0	0	0	0	0	0	0	0	0	0	0	0	0	0	0	0	0	0	0	0	0	0	0	0	0	0	0	0	0	0	0	0	0	0	0	0	0	0	0	0	0	0	0
674	N17579_4	0	0	0	0	0	0	0	0	0	0	0	0	0	0	0	0	0	0	0	0	0	0	0	0	0	0	0	0	0	0	0	0	0	0	0	0	0	0	0	0	0	0	0	0	0	0	0	0
675	N17670_4	0	0	0	0	0	2	0	2	0	0	0	0	0	0	0	0	0	0	0	0	0	0	0	0	0	0	0	0	0	0	0	0	0	0	0	0	0	0	0	0	0	0	0	0	0	0	0	0
676	N18063_4	0	0	0	0	0	0	0	0	0	0	0	0	0	0	0	0	0	0	0	0	0	0	0	0	0	0	0	0	0	0	0	0	0	0	0	0	0	0	0	0	4	0	0	0	0	0	0	0
677	N18574_4	0	0	0	0	0	0	0	0	0	0	0	0	0	0	0	0	0	0	0	0	0	0	0	0	0	0	0	0	0	0	0	2	0	0	0	0	0	0	0	0	0	0	0	0	0	0	0	0
678	N20296_4	0	0	0	0	0	0	0	0	0	0	0	0	0	0	0	0	0	0	0	0	0	0	0	0	0	0	0	0	0	0	0	0	0	0	0	0	0	0	0	0	0	0	0	0	0	0	0	0
679	N22612_4	0	0	0	0	0	0	0	0	0	0	0	0	0	0	0	0	0	0	0	0	0	0	0	0	0	0	0	0	0	0	0	0	0	0	0	0	0	0	0	0	0	0	0	0	0	0	0	0
680	N2304_4	0	0	0	0	0	0	0	0	0	0	0	0	0	0	0	0	0	0	4	0	0	0	0	0	0	0	0	0	0	0	0	0	0	0	0	0	0	0	0	0	0	0	0	0	0	0	0	0
681	N24447_4	0	0	0	0	0	0	0	0	0	0	0	0	0	0	0	0	0	0	0	0	0	0	0	0	0	0	0	0	0	0	0	0	0	0	0	0	0	0	0	0	0	0	0	0	0	0	0	0
682	N24577_6	0	0	0	0	0	0	2	0	0	0	0	0	0	0	0	0	0	0	0	0	0	0	0	0	0	0	0	0	0	0	0	0	0	0	0	0	0	0	0	0	0	0	0	0	0	0	0	0
683	N26632_4	0	0	0	0	0	0	0	0	0	0	0	0	0	0	0	0	0	0	0	0	0	0	0	2	0	0	0	0	0	0	0	0	0	0	0	0	0	0	0	0	0	0	0	0	0	0	0	0
684	N28253_4	0	0	0	0	0	0	0	0	0	0	0	0	0	0	0	0	0	0	0	0	0	0	0	0	0	0	0	0	0	0	0	0	0	0	0	0	0	0	0	0	0	0	0	0	0	0	0	0
685	N3023_4	0	0	0	0	0	0	0	0	0	0	0	0	0	0	0	0	0	0	0	0	0	0	0	0	0	0	0	0	0	0	0	2	0	0	0	0	0	0	0	0	0	0	0	0	0	0	0	0
686	N30646_4	0	0	0	0	0	0	0	0	0	0	0	0	0	0	0	0	0	0	0	0	0	0	0	0	0	0	0	0	0	0	0	0	0	0	0	4	0	0	0	0	0	0	0	0	0	0	0	0
687	N30777_4	0	0	0	4	0	0	0	0	0	0	0	0	0	0	0	0	0	0	0	0	0	0	0	0	0	0	0	0	0	0	0	0	0	0	0	0	0	0	0	0	0	0	0	0	0	0	0	0
688	N33383_4	0	0	0	0	0	0	0	0	0	4	0	0	0	0	0	0	0	0	0	0	0	0	0	0	0	0	0	0	0	0	0	0	0	0	0	0	0	0	0	0	0	0	0	0	0	0	0	0
689	N33683_4	0	0	0	0	0	0	0	0	0	0	0	0	0	0	0	0	0	0	0	0	0	0	0	0	0	0	0	0	0	0	0	0	0	0	0	0	0	0	0	0	0	0	0	0	0	0	0	0
690	N34832_4	0	0	0	0	0	0	0	0	0	0	0	0	0	0	0	0	0	0	0	0	0	0	0	0	0	0	0	0	0	0	0	0	0	0	0	0	0	0	0	0	0	0	0	0	0	0	0	0
691	N35133_4	0	0	0	0	0	0	0	0	0	0	0	0	0	0	0	0	0	0	4	0	0	0	0	0	0	0	0	0	0	0	0	0	0	0	0	0	0	0	0	0	0	0	0	0	0	0	0	0
692	N36400_4	0	0	0	0	0	0	0	0	0	0	0	0	0	0	0	0	0	0	0	0	0	0	0	0	0	0	0	0	0	0	0	0	0	0	0	0	0	0	0	0	0	0	0	0	0	0	0	0
693	N3732_4	0	0	0	0	0	0	0	0	0	0	0	0	0	0	0	0	0	0	0	0	0	0	0	0	0	0	0	0	0	0	0	0	0	0	0	2	0	0	0	0	0	0	0	0	0	0	0	0
694	N38930_4	0	0	0	0	0	0	0	0	0	0	0	0	0	0	0	0	0	0	0	0	0	0	0	0	0	0	0	0	0	0	0	0	0	0	0	0	0	0	0	0	0	0	0	0	0	0	0	0
695	N39166_4	0	0	0	0	0	0	0	0	0	0	0	0	0	0	0	0	0	0	0	0	0	0	0	0	0	0	0	0	0	0	0	0	0	0	0	0	0	0	0	0	0	0	0	0	0	0	0	0
696	N41756_4	0	0	0	0	0	0	0	0	0	0	0	0	0	0	0	0	0	0	4	0	0	0	0	0	0	0	0	0	0	0	0	0	0	0	0	0	0	0	0	0	0	0	0	0	0	0	0	0
697	N4213_4	0	0	0	0	0	0	0	0	0	0	0	0	0	0	0	0	0	0	0	0	0	0	0	0	0	0	0	0	0	0	0	0	0	0	0	0	0	0	0	0	0	0	0	0	0	0	0	0
698	N42952_4	0	0	0	0	0	0	0	0	0	0	0	0	0	0	0	0	0	0	0	0	0	0	0	0	0	0	0	0	0	0	0	0	0	0	0	0	0	0	0	0	0	0	0	0	0	0	0	0
699	N43215_4	0	0	0	0	0	0	0	0	0	0	0	0	0	0	0	2	0	0	0	0	0	0	0	0	0	0	0	0	0	0	0	0	0	0	0	0	0	0	0	0	0	0	0	0	0	0	0	0
700	N44477_4	0	0	0	0	0	0	0	0	0	0	0	0	0	2	0	0	0	0	0	0	0	0	0	0	0	0	0	0	0	0	0	0	0	0	0	0	0	0	0	0	0	0	0	0	0	0	0	0
701	N44695_4	0	0	0	0	0	0	0	0	0	0	0	2	0	0	0	0	0	0	0	0	0	0	0	0	0	0	0	0	0	0	0	0	0	0	0	0	0	0	0	0	0	0	0	0	0	0	0	0
702	N4578_4	0	0	0	0	0	0	2	0	0	0	0	0	0	0	0	0	0	0	0	0	0	0	0	0	0	0	0	0	0	0	0	0	0	2	0	0	0	0	0	0	0	0	0	0	0	0	0	0
703	N45966_4	0	0	0	0	0	0	0	0	0	0	0	0	0	0	0	0	0	0	0	0	0	0	0	0	0	0	0	0	0	0	0	0	0	0	0	0	0	0	0	0	0	0	0	0	0	0	0	0
704	N46006_4	0	0	0	0	0	0	0	0	0	0	0	0	0	0	0	0	0	0	0	0	0	0	0	0	0	2	0	0	0	0	0	0	0	0	0	0	0	0	0	0	0	0	0	0	0	0	0	0
705	N46786_4	0	0	0	0	0	0	0	0	0	0	0	0	0	0	0	0	0	0	0	0	0	0	0	0	0	0	0	0	0	0	0	0	0	0	0	0	0	0	0	0	0	0	0	0	0	2	0	0
706	N49629_4	0	0	0	0	0	0	0	0	0	0	0	0	0	0	0	0	0	0	0	0	0	0	0	0	0	0	0	0	0	0	0	0	0	0	0	0	0	0	0	0	0	0	0	0	0	0	0	0
707	N51265_4	0	0	0	0	0	0	0	0	0	0	0	0	0	0	0	0	0	0	0	0	0	0	0	0	0	0	0	0	0	0	0	2	0	0	0	0	0	0	0	0	0	0	0	0	0	0	0	0
708	N51492_4	0	0	0	0	0	0	0	0	0	0	0	0	0	0	0	0	0	0	0	0	0	0	0	0	0	0	0	0	0	0	0	0	0	0	0	0	0	0	0	0	0	0	0	0	0	0	0	0
709	N52200_6	0	0	0	0	0	0	2	0	0	2	0	0	0	0	0	0	0	0	0	0	0	0	0	0	0	0	0	0	0	0	0	0	0	0	0	0	0	0	0	0	0	0	0	0	0	0	0	0
710	N52509_4	0	0	0	0	0	0	0	0	0	0	0	0	0	0	0	0	0	0	0	0	0	0	0	0	0	0	0	0	0	0	0	0	0	0	0	0	0	0	0	0	0	0	0	0	0	0	0	0
711	N53989_4	0	0	0	0	0	0	0	0	0	0	0	0	0	0	0	0	0	0	0	0	0	0	0	0	0	0	0	0	0	0	0	0	0	0	0	0	0	0	0	0	0	0	0	0	0	0	0	0
712	N55938_4	0	0	0	0	0	0	4	0	0	0	0	0	0	0	0	0	0	0	0	0	0	0	0	0	0	0	0	0	0	0	0	0	0	0	0	0	0	0	0	0	0	0	0	0	0	0	0	0
713	N57556_4	0	0	0	0	0	0	0	0	0	4	0	0	0	0	0	0	0	0	0	0	0	0	0	0	0	0	0	0	0	0	0	0	0	0	0	0	0	0	0	0	0	0	0	0	0	0	0	0
714	N57880_4	0	0	0	0	0	0	2	0	0	0	0	0	0	0	0	0	0	0	0	0	0	0	0	0	0	0	0	0	0	0	0	0	0	0	0	0	0	0	0	0	0	0	0	0	0	0	0	0
715	N58123_4	0	0	0	0	0	0	0	0	0	0	0	0	0	0	0	0	0	0	0	0	0	0	0	0	0	0	0	0	0	0	0	0	0	0	0	0	0	0	0	0	0	0	0	0	0	0	0	0
716	N58131_4	0	0	0	0	0	0	0	0	4	0	0	0	0	0	0	0	0	0	0	0	0	0	0	0	0	0	0	0	0	0	0	0	0	0	0	0	0	0	0	0	0	0	0	0	0	0	0	0
717	N58725_4	0	0	0	0	0	0	0	0	0	0	0	0	0	0	0	0	0	0	0	0	0	0	0	0	0	0	0	0	0	0	0	0	0	0	0	0	0	0	0	0	0	0	0	0	0	0	0	0
718	N60555_4	0	0	0	0	0	0	0	0	0	0	0	0	0	0	0	0	0	0	0	0	0	0	0	0	0	0	0	0	0	0	0	0	0	0	0	0	0	0	0	0	0	0	0	0	0	0	0	0
719	N61444_4	0	0	0	0	0	0	0	0	0	0	0	0	0	0	0	0	0	0	0	0	0	0	0	0	0	0	0	0	0	0	0	0	0	0	0	0	0	0	0	2	0	0	0	0	0	0	0	0
720	N62038_4	0	0	0	0	0	0	0	0	0	0	0	0	0	0	0	0	0	0	0	0	0	4	0	0	0	0	0	0	0	0	0	0	0	0	0	0	0	0	0	0	0	0	0	0	0	0	0	0
721	N622_4	0	0	0	0	0	0	0	0	0	0	0	0	0	0	0	0	0	0	0	0	0	0	0	0	0	0	0	0	0	0	0	0	0	0	0	0	0	0	0	0	0	0	0	0	0	0	0	0
722	N62979_4	0	0	0	0	0	0	0	0	0	0	0	0	0	0	0	0	0	0	0	0	0	2	0	0	0	0	0	0	0	0	0	0	0	0	0	0	0	0	0	0	0	0	0	0	0	0	0	0
723	N63697_4	0	0	0	0	0	0	0	0	0	0	0	4	0	0	0	0	0	0	0	0	0	0	0	0	0	0	0	0	0	0	0	0	0	0	0	0	0	0	0	0	0	0	0	0	0	0	0	0
724	N64342_4	0	0	0	0	0	0	0	0	0	0	0	0	0	0	0	0	0	0	0	0	0	0	0	0	0	0	0	0	0	0	0	2	0	0	0	0	0	0	0	0	0	0	0	0	0	0	0	0
725	N64797_4	0	0	0	0	0	0	0	0	0	0	0	0	0	0	0	0	0	0	0	0	0	0	0	0	0	0	0	0	0	0	0	0	0	0	0	0	0	0	0	0	0	0	0	0	0	0	0	0
726	N8277_7	0	0	0	0	0	0	0	0	0	0	0	0	0	0	0	0	0	0	0	0	0	0	0	0	0	0	0	0	0	0	0	0	0	0	0	0	0	0	0	0	0	0	0	0	0	0	0	0
727	N9967_4	0	0	0	0	0	0	0	0	0	0	2	0	0	0	0	0	0	0	0	0	0	0	0	0	0	0	0	0	0	0	0	0	0	0	0	0	0	0	0	0	0	0	0	0	0	0	0	0
728	N10153_3	0	0	0	0	0	0	0	0	0	0	0	0	0	0	0	0	0	0	3	0	0	0	0	0	0	0	0	0	0	0	0	0	0	0	0	0	0	0	0	0	0	0	0	0	0	0	0	0
729	N10282_3	0	0	0	0	0	0	0	0	0	0	0	0	0	0	0	0	0	0	3	0	0	0	0	0	0	0	0	0	0	0	0	0	0	0	0	0	0	0	0	0	0	0	0	0	0	0	0	0
730	N10627_3	0	0	0	0	0	0	0	0	0	0	0	0	0	0	0	0	0	0	0	0	0	0	0	0	0	0	0	0	0	0	0	0	0	0	0	0	0	0	0	0	0	0	0	0	0	0	0	0
731	N11370_3	0	0	0	0	0	0	0	0	0	0	0	0	0	0	0	0	0	0	0	0	0	0	0	0	0	0	0	0	0	0	0	0	0	0	0	0	0	0	0	0	0	0	0	0	0	0	0	0
732	N12293_3	0	0	0	0	0	0	0	0	0	0	0	0	0	0	0	0	0	0	0	0	0	0	0	0	0	0	0	0	0	0	0	0	0	0	0	3	0	0	0	0	0	0	0	0	0	0	0	0
733	N13158_3	0	0	0	0	0	0	0	0	0	0	0	0	0	0	0	0	0	0	0	0	0	0	0	0	0	0	0	0	0	0	0	0	0	0	0	3	0	0	0	0	0	0	0	0	0	0	0	0
734	N13775_5	0	0	0	0	0	0	0	0	0	0	0	0	0	0	0	0	0	0	0	0	0	0	0	0	0	0	0	0	0	0	0	2	0	0	0	0	0	0	0	0	0	0	0	0	0	0	0	0
735	N14404_3	0	0	0	0	0	0	0	0	0	0	0	0	0	0	0	0	0	0	0	0	0	0	0	0	0	0	0	0	0	0	0	0	0	0	0	0	0	0	3	0	0	0	0	0	0	0	0	0
736	N16512_3	0	0	0	0	0	0	0	0	0	0	0	0	0	0	0	0	0	0	0	0	0	3	0	0	0	0	0	0	0	0	0	0	0	0	0	0	0	0	0	0	0	0	0	0	0	0	0	0
737	N18824_3	0	0	0	0	0	0	0	0	0	0	0	0	0	0	0	0	0	0	0	0	0	0	0	0	0	0	0	0	0	0	0	0	0	0	0	0	0	0	0	0	0	0	0	0	0	0	0	0
738	N18983_3	0	0	0	0	0	0	0	0	0	0	0	0	0	0	0	0	0	0	0	0	0	0	0	0	0	0	0	0	0	0	0	0	0	3	0	0	0	0	0	0	0	0	0	0	0	0	0	0
739	N19287_3	0	0	0	3	0	0	0	0	0	0	0	0	0	0	0	0	0	0	0	0	0	0	0	0	0	0	0	0	0	0	0	0	0	0	0	0	0	0	0	0	0	0	0	0	0	0	0	0
740	N20482_3	0	0	0	0	0	0	0	0	0	0	0	0	0	0	0	0	0	0	0	0	0	0	0	0	0	0	0	0	0	0	0	0	0	0	0	0	0	0	0	0	0	0	0	0	0	0	0	0
741	N2054_3	0	0	0	0	0	0	0	0	0	0	0	0	0	0	0	0	0	0	0	0	0	0	0	0	0	0	0	0	0	0	0	0	0	0	0	0	0	0	0	0	0	0	0	0	0	0	0	0
742	N2140_3	0	0	0	0	0	0	0	0	0	0	0	0	0	0	0	0	0	0	0	0	0	0	0	0	3	0	0	0	0	0	0	0	0	0	0	0	0	0	0	0	0	0	0	0	0	0	0	0
743	N22252_3	0	0	0	0	0	0	0	0	0	0	0	0	0	0	0	0	0	0	0	0	0	0	0	0	0	0	0	0	0	0	0	0	0	0	0	3	0	0	0	0	0	0	0	0	0	0	0	0
744	N22321_3	0	0	0	0	0	0	0	0	0	0	0	0	0	0	0	0	0	0	3	0	0	0	0	0	0	0	0	0	0	0	0	0	0	0	0	0	0	0	0	0	0	0	0	0	0	0	0	0
745	N22349_5	0	0	0	0	0	0	0	0	0	0	0	0	0	0	0	0	0	0	0	0	0	0	0	0	0	0	0	0	0	0	0	0	0	0	0	0	0	0	0	0	0	0	0	0	0	0	0	0
746	N22777_3	0	0	0	0	0	0	0	0	0	0	0	0	0	0	0	0	0	0	0	0	0	0	0	0	0	0	0	0	0	0	0	0	0	0	0	0	0	0	0	0	0	0	0	0	0	0	0	0
747	N23480_3	0	0	0	0	0	0	0	0	0	0	0	0	0	0	0	0	0	0	0	0	0	0	0	0	0	0	0	0	0	0	0	0	0	0	0	0	0	0	0	0	0	0	0	0	0	0	0	3
748	N25832_3	0	0	0	0	0	0	0	0	0	0	0	0	0	0	0	0	0	0	0	0	0	0	0	0	0	0	0	0	0	0	0	0	0	0	0	0	0	0	0	0	0	0	0	0	0	0	0	0
749	N28210_3	0	0	0	0	0	0	0	0	0	0	0	0	0	0	0	0	0	0	0	0	0	0	0	0	0	0	0	0	0	0	0	0	0	0	3	0	0	0	0	0	0	0	0	0	0	0	0	0
750	N28325_3	0	0	0	0	0	0	0	0	0	0	0	0	0	0	0	0	0	0	0	0	0	0	0	0	0	0	0	0	0	0	0	0	0	0	0	0	0	0	0	0	0	0	0	0	0	0	0	0
751	N2952_3	0	0	0	0	0	0	0	0	3	0	0	0	0	0	0	0	0	0	0	0	0	0	0	0	0	0	0	0	0	0	0	0	0	0	0	0	0	0	0	0	0	0	0	0	0	0	0	0
752	N29757_3	0	0	0	0	0	0	0	0	0	0	0	0	0	0	0	0	0	0	0	0	0	0	0	0	0	0	0	0	0	0	0	0	0	0	0	0	0	0	0	0	0	0	0	0	0	0	0	0
753	N32337_3	0	0	0	0	0	0	0	0	0	0	0	0	0	0	0	0	0	0	0	0	0	0	0	0	0	0	0	0	0	0	0	0	0	0	0	0	0	0	0	0	0	0	0	3	0	0	0	0
754	N33729_3	0	0	0	0	0	0	0	0	0	0	0	0	0	0	0	0	0	0	0	0	0	0	0	3	0	0	0	0	0	0	0	0	0	0	0	0	0	0	0	0	0	0	0	0	0	0	0	0
755	N37493_3	0	0	0	0	0	0	0	0	0	0	0	0	0	0	0	0	0	0	0	0	0	0	0	0	0	0	0	0	0	0	0	0	0	0	0	0	0	0	0	0	0	0	0	0	0	0	0	0
756	N38211_3	0	0	0	0	0	0	0	0	0	0	0	0	0	0	0	0	0	0	0	0	0	0	0	0	0	0	0	0	0	0	0	0	0	0	0	0	0	0	0	0	0	0	0	0	0	0	0	0
757	N38426_3	0	0	0	0	0	0	0	0	0	0	0	0	0	0	0	0	0	0	0	0	0	0	0	0	0	0	0	0	0	0	0	0	0	0	0	0	3	0	0	0	0	0	0	0	0	0	0	0
758	N42215_3	0	0	0	0	0	0	0	0	0	0	0	0	0	0	0	0	0	0	0	0	0	0	0	0	0	0	0	0	0	0	0	0	0	0	0	0	0	0	0	0	0	0	0	0	0	0	0	0
759	N42706_3	0	0	0	0	0	0	0	0	0	0	0	0	0	0	0	0	0	0	0	0	0	0	0	0	0	0	0	0	0	0	0	0	0	0	0	0	0	0	0	0	0	0	0	0	0	0	0	0
760	N43055_3	0	0	0	3	0	0	0	0	0	0	0	0	0	0	0	0	0	0	0	0	0	0	0	0	0	0	0	0	0	0	0	0	0	0	0	0	0	0	0	0	0	0	0	0	0	0	0	0
761	N43486_3	0	0	0	0	0	0	0	0	0	0	0	0	0	0	0	0	0	0	0	0	3	0	0	0	0	0	0	0	0	0	0	0	0	0	0	0	0	0	0	0	0	0	0	0	0	0	0	0
762	N4466_3	0	0	0	3	0	0	0	0	0	0	0	0	0	0	0	0	0	0	0	0	0	0	0	0	0	0	0	0	0	0	0	0	0	0	0	0	0	0	0	0	0	0	0	0	0	0	0	0
763	N48480_3	0	0	0	0	0	0	0	0	0	0	3	0	0	0	0	0	0	0	0	0	0	0	0	0	0	0	0	0	0	0	0	0	0	0	0	0	0	0	0	0	0	0	0	0	0	0	0	0
764	N48650_3	0	0	0	0	0	0	0	0	0	0	0	0	0	0	0	0	0	0	0	0	0	0	0	0	0	0	0	0	0	0	0	0	0	0	3	0	0	0	0	0	0	0	0	0	0	0	0	0
765	N48759_3	0	0	0	0	0	0	0	0	0	0	0	0	0	0	0	0	0	0	0	0	0	0	0	0	0	0	0	0	0	0	0	0	0	0	0	0	0	0	0	0	0	0	0	0	0	0	0	0
766	N49977_3	0	0	0	0	0	0	0	0	0	0	0	0	0	0	0	0	0	0	0	0	0	0	0	0	0	0	0	0	0	0	0	0	0	0	0	0	0	0	0	0	0	0	0	0	0	0	0	0
767	N5017_3	0	0	0	0	0	0	0	0	0	0	0	0	0	0	0	0	0	0	0	0	0	0	0	0	0	0	0	0	0	0	0	0	0	0	0	0	0	0	0	0	0	0	0	0	0	0	0	0
768	N52646_3	0	0	0	0	0	0	0	0	0	0	0	0	0	0	0	0	0	0	0	0	0	0	0	0	0	0	0	0	0	0	0	0	0	0	0	0	0	0	0	0	3	0	0	0	0	0	0	0
769	N53067_3	0	0	0	0	0	0	0	0	0	0	0	0	0	0	0	0	0	0	0	0	0	0	0	0	0	0	0	0	0	0	0	0	0	0	0	0	0	0	0	0	0	0	0	0	0	0	0	0
770	N55492_3	0	0	0	0	0	0	0	0	0	0	0	0	0	0	0	0	0	0	0	0	0	0	0	3	0	0	0	0	0	0	0	0	0	0	0	0	0	0	0	0	0	0	0	0	0	0	0	0
771	N55673_3	0	0	0	0	0	0	0	0	0	0	0	0	0	0	0	0	0	0	0	0	0	0	0	0	0	0	0	0	0	0	0	0	0	0	0	0	0	0	0	0	0	0	0	0	0	0	0	0
772	N57405_3	0	0	0	0	0	0	0	0	0	0	0	0	0	0	0	0	0	0	0	0	0	0	0	0	0	0	0	0	0	0	0	0	0	0	0	0	0	0	0	0	0	0	0	0	0	0	0	0
773	N59731_3	0	0	0	0	0	0	0	0	0	0	0	0	0	0	0	0	0	0	0	0	0	0	0	0	0	0	0	0	0	0	0	0	0	0	0	0	0	0	0	0	0	0	0	0	0	0	0	0
774	N60012_3	0	0	0	0	0	0	0	0	0	0	0	0	0	0	0	0	0	0	0	0	0	0	0	0	0	0	0	0	0	0	0	3	0	0	0	0	0	0	0	0	0	0	0	0	0	0	0	0
775	N60919_3	0	0	0	0	0	0	0	0	0	0	0	0	0	0	0	0	0	0	0	0	0	0	0	0	0	0	0	0	0	0	0	0	0	0	0	0	0	0	0	0	0	0	0	0	0	0	0	0
776	N62146_5	0	0	0	0	0	0	0	0	0	0	0	0	0	0	0	0	0	0	0	0	0	0	0	0	0	0	0	0	0	0	0	0	0	0	0	0	0	0	0	0	0	3	0	0	2	0	0	0
777	N62316_3	0	0	0	0	0	0	0	0	0	0	0	0	0	0	0	0	0	0	0	0	0	0	0	0	0	0	0	0	0	0	0	0	0	0	0	0	0	0	0	0	0	0	0	0	0	0	0	0
778	N63196_3	0	0	0	0	0	0	0	0	0	0	0	0	0	0	0	0	0	0	0	0	0	0	0	3	0	0	0	0	0	0	0	0	0	0	0	0	0	0	0	0	0	0	0	0	0	0	0	0
779	N66245_3	0	0	0	0	0	0	0	0	0	0	0	0	0	0	0	0	0	0	0	0	0	0	0	0	0	0	0	0	0	0	0	0	0	0	0	0	0	0	0	0	0	0	0	0	0	0	0	0
780	N7370_3	0	0	0	0	0	0	0	0	0	0	0	0	0	0	0	0	0	0	0	0	0	0	0	0	0	0	0	0	0	3	0	0	0	0	0	0	0	0	0	0	0	0	0	0	0	0	0	0
781	N11319_4	0	0	0	0	0	0	0	0	0	0	0	0	0	0	0	0	0	0	0	0	0	0	0	0	0	0	0	0	0	0	0	0	0	0	0	0	0	0	0	0	0	0	0	0	0	0	0	0
782	N11742_2	0	0	0	0	0	0	0	0	0	0	0	0	0	0	0	0	0	0	0	0	0	0	0	0	0	0	0	0	0	0	0	0	0	0	0	0	0	0	0	0	0	0	0	0	0	0	0	0
783	N11900_2	0	0	0	0	0	0	0	0	0	0	0	0	0	0	0	0	0	0	0	0	0	0	0	0	0	0	0	2	0	0	0	0	0	0	0	0	0	0	0	0	0	0	0	0	0	0	0	0
784	N12111_2	0	0	0	0	0	0	0	0	0	0	0	0	0	0	0	0	0	0	0	0	0	0	0	2	0	0	0	0	0	0	0	0	0	0	0	0	0	0	0	0	0	0	0	0	0	0	0	0
785	N12200_2	0	0	0	0	0	0	0	0	0	0	0	0	0	0	0	0	0	0	0	0	0	0	0	0	0	0	0	0	0	0	0	0	0	0	0	0	0	0	0	0	0	0	0	0	0	0	0	0
786	N12262_2	0	0	0	0	0	0	0	0	0	0	0	0	0	0	0	0	0	0	0	0	0	0	0	0	0	0	0	0	0	0	0	0	0	0	0	0	0	0	0	0	0	0	0	0	0	0	0	0
787	N1261_2	0	0	0	0	0	0	0	0	0	0	0	0	0	0	0	0	0	0	0	0	0	0	0	0	0	0	0	0	0	0	0	0	0	0	0	0	0	0	0	0	0	0	0	0	0	0	0	0
788	N12681_2	0	0	0	0	0	0	0	0	0	0	0	0	0	0	0	0	0	0	0	0	0	0	0	0	0	0	0	0	0	0	0	0	0	0	0	0	0	0	0	0	0	0	0	0	0	0	0	0
789	N12701_2	0	0	0	0	0	0	0	0	0	0	0	0	0	0	0	0	0	0	0	0	0	0	0	0	0	0	0	0	0	0	0	0	0	0	0	0	0	0	0	0	0	0	0	0	0	0	0	0
790	N13470_2	0	0	0	0	0	0	0	0	0	0	0	0	0	0	0	0	0	0	0	0	0	0	0	0	0	0	0	0	0	0	2	0	0	0	0	0	0	0	0	0	0	0	0	0	0	0	0	0
791	N14131_2	0	0	0	0	0	0	0	0	0	0	0	0	0	0	0	0	0	0	0	0	0	0	0	0	0	0	0	0	0	0	0	0	0	0	0	0	0	0	0	0	0	0	0	0	0	0	0	0
792	N14568_2	0	0	0	0	0	0	0	0	0	0	0	0	0	0	0	0	0	0	0	0	0	2	0	0	0	0	0	0	0	0	0	0	0	0	0	0	0	0	0	0	0	0	0	0	0	0	0	0
793	N1521_2	0	0	0	0	0	0	0	0	0	0	0	0	0	0	0	0	0	0	0	0	0	0	0	0	0	0	0	0	0	0	0	0	0	0	0	2	0	0	0	0	0	0	0	0	0	0	0	0
794	N15306_2	0	0	2	0	0	0	0	0	0	0	0	0	0	0	0	0	0	0	0	0	0	0	0	0	0	0	0	0	0	0	0	0	0	0	0	0	0	0	0	0	0	0	0	0	0	0	0	0
795	N15450_2	0	0	0	0	0	0	0	0	0	0	0	0	0	0	0	0	0	0	0	0	0	0	0	0	0	0	0	0	0	0	0	0	0	0	0	0	0	0	0	0	0	0	0	0	0	0	0	0
796	N15637_2	0	0	0	0	0	0	0	0	0	0	0	0	0	0	0	0	0	0	0	0	0	0	0	0	0	0	0	0	0	0	0	0	0	0	0	0	0	0	0	0	0	0	0	0	0	0	0	0
797	N17527_2	0	0	0	0	0	0	0	0	0	0	0	0	0	0	0	0	0	0	0	0	0	0	0	0	0	0	0	0	2	0	0	0	0	0	0	0	0	0	0	0	0	0	0	0	0	0	0	0
798	N17821_4	0	0	0	0	0	0	0	0	0	0	0	0	0	0	0	0	0	0	2	0	0	0	0	0	0	0	0	0	0	0	0	0	0	0	0	0	0	0	0	0	0	0	0	0	0	0	0	0
799	N19537_2	0	0	0	0	0	0	0	2	0	0	0	0	0	0	0	0	0	0	0	0	0	0	0	0	0	0	0	0	0	0	0	0	0	0	0	0	0	0	0	0	0	0	0	0	0	0	0	0
800	N21832_2	0	0	0	0	0	0	0	0	0	0	2	0	0	0	0	0	0	0	0	0	0	0	0	0	0	0	0	0	0	0	0	0	0	0	0	0	0	0	0	0	0	0	0	0	0	0	0	0
801	N23509_2	0	0	0	0	0	0	0	0	0	0	0	0	0	0	0	0	0	0	0	0	0	0	0	0	0	0	0	0	0	0	0	0	0	0	0	0	0	0	0	0	0	0	0	0	0	0	0	0
802	N23600_2	0	0	0	0	0	0	0	0	0	0	0	0	0	0	0	0	0	0	0	0	0	0	0	0	0	0	0	0	0	0	0	0	0	0	0	0	0	0	0	0	0	0	0	0	0	0	0	0
803	N25965_2	0	0	0	0	0	0	0	0	0	0	0	0	0	0	0	0	0	0	0	0	0	0	0	0	2	0	0	0	0	0	0	0	0	0	0	0	0	0	0	0	0	0	0	0	0	0	0	0
804	N26676_2	0	0	0	2	0	0	0	0	0	0	0	0	0	0	0	0	0	0	0	0	0	0	0	0	0	0	0	0	0	0	0	0	0	0	0	0	0	0	0	0	0	0	0	0	0	0	0	0
805	N2885_2	0	0	0	0	0	0	0	0	0	0	0	0	0	0	0	0	0	0	0	0	0	0	0	0	0	0	0	0	0	0	0	0	0	0	0	0	2	0	0	0	0	0	0	0	0	0	0	0
806	N30869_2	0	0	0	0	0	0	0	0	0	0	0	0	0	0	0	0	0	0	0	0	0	0	0	0	0	0	0	0	0	0	0	0	0	0	0	0	0	0	0	0	0	0	0	0	0	0	0	0
807	N31910_2	0	0	0	0	0	0	0	0	0	0	0	0	0	0	0	0	0	0	0	0	0	0	0	0	0	0	0	0	0	0	0	0	0	0	0	0	0	0	0	0	0	0	0	0	0	0	0	0
808	N32276_2	0	0	0	0	0	0	0	0	0	0	0	0	0	0	0	0	0	0	0	0	0	0	0	0	0	0	0	0	0	0	0	0	0	0	0	0	0	0	0	0	0	0	0	0	0	0	0	0
809	N3458_2	0	0	0	0	0	0	0	0	0	0	0	0	0	0	0	0	0	0	0	0	0	0	0	0	0	0	0	0	0	0	0	0	0	0	0	0	0	0	0	0	0	0	0	0	0	0	0	0
810	N34684_2	0	0	0	0	0	0	0	0	0	0	0	0	0	0	0	0	0	0	0	0	0	0	0	0	0	0	0	0	0	0	0	0	0	0	0	0	0	0	0	0	0	0	0	0	0	0	0	0
811	N3504_2	0	0	0	0	0	0	0	0	0	0	0	0	0	0	0	0	0	0	0	0	0	0	0	0	0	0	0	0	0	0	0	0	0	2	0	0	0	0	0	0	0	0	0	0	0	0	0	0
812	N37809_2	0	0	0	0	0	0	0	0	0	0	0	0	0	0	0	0	0	0	0	0	0	0	0	0	0	0	0	0	0	0	0	0	0	0	0	0	0	0	0	0	0	0	0	0	0	0	2	0
813	N37976_2	0	0	0	0	0	0	0	0	0	0	0	0	0	0	0	0	0	0	0	0	0	0	0	0	0	0	0	0	0	0	0	0	0	0	0	0	0	0	0	0	0	0	0	0	0	0	0	0
814	N38412_2	0	0	0	0	0	0	0	0	0	0	0	0	0	0	0	0	0	0	0	0	0	2	0	0	0	0	0	0	0	0	0	0	0	0	0	0	0	0	0	0	0	0	0	0	0	0	0	0
815	N39170_4	0	0	0	0	0	0	0	0	2	0	0	0	0	0	0	0	0	0	0	0	0	0	0	0	0	0	0	0	0	0	0	0	0	0	0	0	0	0	0	0	0	0	0	0	0	0	0	0
816	N39210_2	0	0	0	0	0	0	0	0	0	0	0	0	0	0	0	0	0	0	0	0	0	0	0	0	0	0	0	0	0	0	0	0	0	0	0	0	0	0	0	0	0	0	0	0	0	0	0	0
817	N39494_2	0	0	0	0	0	0	0	0	0	0	0	0	0	0	0	0	0	0	0	0	0	0	2	0	0	0	0	0	0	0	0	0	0	0	0	0	0	0	0	0	0	0	0	0	0	0	0	0
818	N39696_2	0	0	0	0	0	0	0	0	0	0	0	0	0	0	0	0	0	0	0	0	0	0	0	0	0	0	0	0	0	0	0	0	0	0	0	0	0	0	0	0	0	0	0	0	0	0	0	0
819	N39715_2	0	0	0	0	0	0	0	0	0	0	0	0	0	0	2	0	0	0	0	0	0	0	0	0	0	0	0	0	0	0	0	0	0	0	0	0	0	0	0	0	0	0	0	0	0	0	0	0
820	N40996_2	0	0	0	0	0	0	0	0	0	0	0	0	0	0	0	0	0	0	0	0	0	0	0	0	0	0	0	0	0	0	0	0	0	0	0	0	0	0	0	0	0	0	0	0	0	0	0	0
821	N41432_2	0	0	0	0	0	0	0	0	0	0	0	0	2	0	0	0	0	0	0	0	0	0	0	0	0	0	0	0	0	0	0	0	0	0	0	0	0	0	0	0	0	0	0	0	0	0	0	0
822	N42279_4	0	0	0	0	0	0	0	0	0	0	0	0	0	0	0	0	0	0	0	0	0	0	0	0	0	0	0	0	0	0	0	0	0	0	0	0	0	0	0	0	0	0	0	0	0	0	2	0
823	N42579_2	0	0	0	0	0	0	0	0	0	0	0	0	0	0	0	0	0	0	0	0	0	0	0	0	0	0	0	0	0	0	0	0	0	0	0	0	0	0	0	0	0	0	0	0	0	0	0	0
824	N45003_4	0	0	0	0	0	0	0	2	0	0	0	0	0	0	0	0	0	0	0	0	0	0	0	0	0	0	0	0	0	0	0	0	0	0	0	0	0	0	0	0	0	0	0	0	0	0	0	0
825	N45205_2	0	0	0	0	0	0	0	0	0	0	0	0	0	0	0	0	0	0	0	0	0	0	0	0	0	0	0	0	0	0	0	0	0	0	0	0	0	0	0	0	0	0	0	0	0	0	0	0
826	N46083_2	0	0	0	0	0	0	0	0	0	0	0	0	0	0	0	0	0	0	0	0	0	0	0	0	0	0	0	0	0	0	0	0	0	0	0	0	0	0	0	0	0	0	0	0	0	0	0	0
827	N46114_2	0	0	0	0	0	0	0	0	0	0	0	0	0	0	0	0	0	0	0	0	0	0	0	0	0	0	0	0	0	0	0	0	0	0	0	0	0	0	0	0	0	0	0	0	0	0	0	0
828	N46994_2	0	0	0	0	0	0	0	0	0	0	0	0	0	0	0	0	0	0	0	0	0	0	0	0	0	0	0	0	0	0	0	0	0	0	0	0	0	0	0	0	0	0	0	0	0	0	0	0
829	N47657_2	0	0	0	0	0	0	0	0	0	0	0	0	0	0	0	0	0	0	0	0	0	0	0	0	0	0	0	0	0	0	0	0	0	0	0	0	0	0	0	0	0	0	0	0	0	0	0	0
830	N48012_2	0	0	0	0	0	0	0	0	0	0	0	0	0	0	0	0	0	0	0	0	0	0	0	0	0	0	0	0	0	0	0	0	0	0	0	0	0	0	0	0	0	0	0	0	0	0	0	0
831	N48261_2	0	0	0	0	0	0	0	2	0	0	0	0	0	0	0	0	0	0	0	0	0	0	0	0	0	0	0	0	0	0	0	0	0	0	0	0	0	0	0	0	0	0	0	0	0	0	0	0
832	N49261_2	0	0	0	0	0	0	0	0	0	0	0	0	0	0	0	0	0	0	0	0	0	0	0	0	0	0	0	0	0	0	0	0	0	0	0	0	0	0	0	0	0	0	0	0	0	0	0	0
833	N51622_4	0	0	0	0	0	0	0	0	0	0	0	0	0	0	2	0	0	0	0	0	0	0	0	0	0	0	0	0	0	0	0	0	0	0	0	0	0	0	0	0	0	0	0	0	0	0	0	0
834	N52027_2	0	0	0	0	0	0	0	0	0	0	0	0	0	0	0	0	0	0	0	0	0	0	0	0	0	0	0	0	0	0	0	0	0	0	0	0	0	0	0	0	0	0	0	0	0	0	0	0
835	N52135_2	0	0	0	0	0	0	0	0	0	0	0	0	0	0	0	0	0	0	0	0	0	0	0	0	0	0	0	0	0	0	0	0	0	0	0	0	0	0	0	0	0	0	0	0	0	0	0	0
836	N52794_2	0	0	0	0	2	0	0	0	0	0	0	0	0	0	0	0	0	0	0	0	0	0	0	0	0	0	0	0	0	0	0	0	0	0	0	0	0	0	0	0	0	0	0	0	0	0	0	0
837	N5332_2	0	0	0	0	0	0	0	0	0	0	2	0	0	0	0	0	0	0	0	0	0	0	0	0	0	0	0	0	0	0	0	0	0	0	0	0	0	0	0	0	0	0	0	0	0	0	0	0
838	N54120_2	0	0	0	0	0	0	0	0	0	0	0	0	0	0	0	0	0	0	0	0	0	2	0	0	0	0	0	0	0	0	0	0	0	0	0	0	0	0	0	0	0	0	0	0	0	0	0	0
839	N54148_2	0	0	0	0	0	0	0	0	0	0	0	0	0	0	0	0	0	0	0	0	0	0	0	0	0	0	0	0	0	0	0	0	0	0	0	0	0	0	0	0	0	0	0	0	0	0	0	0
840	N55112_2	0	0	0	0	0	0	0	0	0	0	0	0	0	0	0	0	0	0	0	0	0	0	0	0	0	0	0	0	0	0	0	0	0	0	0	0	0	0	0	0	0	0	0	0	0	0	0	0
841	N56782_2	0	0	0	0	0	0	0	0	2	0	0	0	0	0	0	0	0	0	0	0	0	0	0	0	0	0	0	0	0	0	0	0	0	0	0	0	0	0	0	0	0	0	0	0	0	0	0	0
842	N58275_2	0	0	0	0	0	0	0	0	0	0	0	0	0	0	0	0	0	0	2	0	0	0	0	0	0	0	0	0	0	0	0	0	0	0	0	0	0	0	0	0	0	0	0	0	0	0	0	0
843	N60127_2	0	0	0	0	0	0	0	0	0	0	0	0	0	0	0	0	0	0	0	0	0	0	0	0	0	0	0	0	0	0	0	0	0	0	0	0	0	0	0	0	0	0	0	0	0	0	0	0
844	N60623_2	0	0	0	0	0	0	0	0	0	0	0	0	0	0	0	0	0	0	0	0	0	0	0	0	0	0	0	0	0	0	0	0	0	0	0	0	0	0	0	0	0	0	0	0	0	0	0	0
845	N6115_2	0	0	0	0	0	0	0	0	0	0	0	0	0	0	0	0	0	0	0	0	0	0	0	0	0	0	0	0	0	0	0	0	0	0	0	0	0	0	0	0	0	0	0	0	0	2	0	0
846	N61304_2	0	0	0	0	0	0	0	0	0	0	0	0	0	0	0	0	0	0	0	0	0	0	0	0	0	0	0	0	0	0	0	0	0	2	0	0	0	0	0	0	0	0	0	0	0	0	0	0
847	N61331_2	0	0	0	0	0	0	0	0	0	0	0	0	0	0	0	0	0	0	0	0	0	0	0	0	0	0	0	0	0	0	0	0	0	0	0	0	0	0	0	0	0	0	0	0	0	0	0	0
848	N6396_2	0	0	0	0	0	0	0	0	0	0	0	0	0	0	0	0	0	0	0	0	0	0	0	0	0	0	0	0	0	0	0	0	0	0	0	0	0	0	0	0	0	0	0	0	0	0	0	0
849	N64836_2	0	0	0	0	0	0	0	0	0	0	0	0	0	0	0	0	0	0	0	0	0	0	0	0	0	0	0	0	0	0	0	0	0	0	0	0	0	2	0	0	0	0	0	0	0	0	0	0
850	N65012_2	0	0	0	0	0	0	0	0	0	0	0	0	0	0	0	0	0	0	0	0	0	0	0	0	0	0	0	0	0	0	0	0	0	0	0	0	0	0	0	0	0	0	0	0	0	0	0	0
851	N65148_2	0	0	0	0	0	0	0	0	0	0	0	0	0	0	0	0	0	0	0	0	0	2	0	0	0	0	0	0	0	0	0	0	0	0	0	0	0	0	0	0	0	0	0	0	0	0	0	0
852	N65517_2	0	0	0	0	0	0	0	0	0	0	0	0	0	0	0	0	0	0	0	0	0	0	0	0	0	0	0	0	0	0	0	0	0	0	0	0	2	0	0	0	0	0	0	0	0	0	0	0
853	N66031_2	0	0	0	0	0	0	0	0	0	0	0	0	0	0	0	0	0	0	0	0	0	0	0	0	0	0	0	0	0	0	0	0	0	0	0	0	0	0	0	0	0	0	0	0	0	0	0	0
854	N6667_2	0	0	0	0	0	0	0	0	0	0	0	0	0	0	0	0	0	0	0	0	0	0	0	0	0	0	0	0	0	0	0	2	0	0	0	0	0	0	0	0	0	0	0	0	0	0	0	0
855	N7999_2	0	0	0	0	0	0	0	0	0	0	0	0	0	0	0	0	0	0	0	0	0	0	0	0	0	0	0	0	0	0	0	0	0	0	0	0	0	0	0	0	0	0	0	0	0	0	0	0
856	N8893_2	0	0	0	0	0	0	0	0	0	0	0	0	0	0	0	0	0	0	0	0	0	0	0	0	0	0	0	0	0	0	0	0	0	0	0	0	0	0	0	0	0	0	0	0	0	0	0	2
857	N9751_2	0	0	0	0	0	0	0	0	0	0	0	0	0	0	0	0	0	0	0	0	0	0	0	0	0	0	0	0	0	0	0	0	0	0	0	0	0	0	0	0	0	0	0	0	0	0	0	0
858	N9798_2	0	0	0	0	0	0	0	0	0	0	0	0	0	0	0	0	0	0	0	0	0	0	0	0	0	0	0	0	0	0	0	0	0	0	0	0	0	0	0	0	0	0	0	0	0	0	0	0
859	N9804_2	0	0	0	0	0	0	0	0	0	0	0	0	0	0	0	0	0	0	0	0	0	0	0	0	0	0	0	0	0	0	0	0	0	0	0	0	0	0	0	0	0	0	0	0	0	0	0	0
860	N988_2	0	0	0	0	0	0	0	0	0	0	0	0	0	0	0	0	0	0	0	0	0	0	0	0	0	0	0	0	0	0	0	0	0	0	0	0	0	0	0	0	0	0	0	0	0	0	0	0
[truncated: 56 more columns]

## Sheet: Table_S3
Table S3: List of exclusive or relevant parasite taxa chosen for the analyses, including example references about the listed taxa, the total OTU count, as well as typical or putative characteristics.
selected taxon	example literature	number of OTUs	type	parasitic	infection site	life cycle
Acanthamoebidae	Tice, A.K., Shadwick, L.L., Fiore-Donno, A.M. et al. Expansion of the molecular and morphological diversity of Acanthamoebidae (Centramoebida, Amoebozoa) and identification of a novel life cycle type within the group. Biol Direct 11, 69 (2016). https://doi.org/10.1186/s13062-016-0171-0	6	protist	relevant taxon	internal	monoxenous
Apicomplexa	Morrison D. A. (2009). Evolution of the Apicomplexa: where are we now?. Trends in parasitology, 25(8), 375–382. https://doi.org/10.1016/j.pt.2009.05.010	198	protist	exclusively parasitic	internal	depends
Apostomatia	Ohtsuka, S., Suzaki, T., Kanazawa, A., Ando, M. (2015). Biology of Symbiotic Apostome Ciliates: Their Diversity and Importance in the Aquatic Ecosystems. In: Ohtsuka, S., Suzaki, T., Horiguchi, T., Suzuki, N., Not, F. (eds) Marine Protists. Springer, Tokyo. https://doi.org/10.1007/978-4-431-55130-0_18	4	protist	relevant taxon	depends	depends
Cestoda	Siles-Lucas, M., & Hemphill, A. (2002). Cestode parasites: application of in vivo and in vitro models for studies on the host-parasite relationship. Advances in parasitology, 51, 133–230. https://doi.org/10.1016/s0065-308x(02)51005-8	6	metazoa	exclusively parasitic	internal	heteroxenous
Chilodonella	Bastos Gomes, G., Jerry, D.R., Miller, T.L. and Hutson, K.S. (2017), Current status of parasitic ciliates Chilodonella spp. (Phyllopharyngea: Chilodonellidae) in freshwater fish aquaculture. J Fish Dis, 40: 703-715. https://doi.org/10.1111/jfd.12523	3	protist	relevant taxon	external	monoxenous
Chytridiomycotina	Gleason, F. H., Kagami, M., Lefevre, E. and Sime-Ngando, T. (2008). The ecology of chytrids in aquatic ecosystems: roles in food web dynamics. Fungal Biol. Rev. 22, 17–25. doi: http://dx.doi.org/10.1016/j.fbr.2008.02.001.	109	fungi	relevant taxon	depends	monoxenous
Echinuria	Lovstad, Jessica N., Henrik V. Nielsen, and Mads F. Bertelsen. “Fatal Aberrant Parasite Migration of Echinuria Uncinata in Two African Pygmy Geese (Nettapus Auritus).” Journal of Avian Medicine and Surgery 34, no. 4 (2020): 390–95. https://www.jstor.org/stable/48685937.	1	metazoa	exclusively parasitic	internal	heteroxenous
Endomyxa-Phytomyxea	Neuhauser, S., Kirchmair, M. & Gleason, F.H. The ecological potentials of Phytomyxea (“plasmodiophorids”) in aquatic food webs. Hydrobiologia 659, 23–35 (2011). https://doi.org/10.1007/s10750-010-0508-0	30	protist	exclusively parasitic	internal	monoxenous
Entamoeba	Cui, Z., Li, J., Chen, Y. and Zhang, L. (2019). Molecular epidemiology, evolution, and phylogeny of Entamoeba spp. Infection, Genetics and Evolution 75, 104018. doi: 10.1016/j.meegid.2019.104018.	2	protist	relevant taxon	internal	monoxenous
Entomophthorales	Barta, Marek & Cagáň, Ľudovít. (2006). Aphid-pathogenic Entomophthorales (their taxonomy, biology and ecology). Biologia. 61. S543-S616. 10.2478/s11756-007-0100-x.	15	fungi	relevant taxon	internal	monoxenous
Hirudo	Saglam, N., Saunders, R., Lang, S.A. et al. A new species of Hirudo (Annelida: Hirudinidae): historical biogeography of Eurasian medicinal leeches. BMC Zool 1, 5 (2016). https://doi.org/10.1186/s40850-016-0002-x	1	metazoa	exclusively parasitic	external	monoxenous
Hyphochytriomyceta	Beakes, G.W., Thines, M. (2016). Hyphochytriomycota and Oomycota. In: Archibald, J., et al. Handbook of the Protists. Springer, Cham. https://doi.org/10.1007/978-3-319-32669-6_26-1	2	protist	relevant taxon	depends	monoxenous
Ichthyobodonidae	Isaksen TE, Karlsbakk E, Repstad O, Nylund A. Molecular tools for the detection and identification of Ichthyobodo spp. (Kinetoplastida), important fish parasites. Parasitol Int. 2012 Dec;61(4):675-83. doi: 10.1016/j.parint.2012.07.006. Epub 2012 Jul 21. PMID: 22824336.	5	protist	exclusively parasitic	external	monoxenous
Ichthyosporea	Shabardina, V., Dharamshi, J.E., Ara, P.S. et al. Ichthyosporea: a window into the origin of animals. Commun Biol 7, 915 (2024). https://doi.org/10.1038/s42003-024-06608-5	11	protist	relevant taxon	depends	monoxenous
Isomermis	Ruiz-Arrondo I, Arcos SC, González MA, Mejías-Ortiz M, Hernando OS, Oteo JA, Parreira R, Navas A. First record of the mermithid nematode worm Isomermis lairdi parasitizing black flies in Spain. Vet Parasitol Reg Stud Reports. 2022 Nov;36:100805. doi: 10.1016/j.vprsr.2022.100805.	1	metazoa	exclusively parasitic	internal	monoxenous
Labyrinthulomycetes	Seshagiri Raghukumar, Ecology of the marine protists, the Labyrinthulomycetes (Thraustochytrids and Labyrinthulids), European Journal of Protistology, Volume 38, Issue 2, 2002, Pages 127-145, ISSN 0932-4739, https://doi.org/10.1078/0932-4739-00832.	135	protist	relevant taxon	depends	monoxenous
Limnomermis	Poinar G Jr, Latham AD, Poulin R. Thaumamermis zealandica n sp (Mermithidae: Nematoda) parasitising the intertidal marine amphipod Talorchestia quoyana (Talitridae: Amphipoda) in New Zealand, with a summary of mermithids infecting amphipods. Syst Parasitol. 2002 Nov;53(3):227-33. doi: 10.1023/a:1021159411613	1	metazoa	exclusively parasitic	internal	monoxenous
Monogenea	Gilbert, B. M. and Avenant-Oldewage, A. (2021). Monogeneans as bioindicators: A meta-analysis of effect size of contaminant exposure toward Monogenea (Platyhelminthes). Ecological Indicators 130, 108062. doi: 10.1016/j.ecolind.2021.108062.	2	metazoa	exclusively parasitic	external	monoxenous
Myxozoa	Alama-Bermejo G, Holzer AS. Advances and Discoveries in Myxozoan Genomics. Trends Parasitol. 2021 Jun;37(6):552-568. doi: 10.1016/j.pt.2021.01.010. Epub 2021 Feb 19. PMID: 33619004.	2	metazoa	exclusively parasitic	internal	heteroxenous
Naegleria	De Jonckheere JF. Origin and evolution of the worldwide distributed pathogenic amoeboflagellate Naegleria fowleri. Infect Genet Evol. 2011 Oct;11(7):1520-8. doi: 10.1016/j.meegid.2011.07.023. Epub 2011 Aug 6. PMID: 21843657.	6	protist	relevant taxon	internal	monoxenous
Nematomorpha	Poinar, G. Global diversity of hairworms (Nematomorpha: Gordiaceae) in freshwater. Hydrobiologia 595, 79–83 (2008). https://doi.org/10.1007/s10750-007-9112-3	1	metazoa	exclusively parasitic	internal	depends
Oomycota	Beakes, G.W., Thines, M. (2016). Hyphochytriomycota and Oomycota. In: Archibald, J., et al. Handbook of the Protists. Springer, Cham. https://doi.org/10.1007/978-3-319-32669-6_26-1	160	protist	relevant taxon	external	monoxenous
Ophryoglenida	Adl et al. Revisions to the Classification, Nomenclature, and Diversity of Eukaryotes. J Eukaryot Microbiol. 2019 Jan;66(1):4-119. doi: 10.1111/jeu.12691. PMID: 30257078; PMCID: PMC6492006.	7	protist	exclusively parasitic	external	monoxenous
Paravahlkampfia	Ozkoc, S., Tuncay, S., Delibas, S. B., Akisu, C., Ozbek, Z., Durak, I., & Walochnik, J. (2008). Identification of Acanthamoeba genotype T4 and Paravahlkampfia sp. from two clinical samples. Journal of medical microbiology, 57(Pt 3), 392–396. https://doi.org/10.1099/jmm.0.47650-0	1	protist	relevant taxon	internal	monoxenous
Perkinsea	Itoïz S, Metz S, Derelle E, Reñé A, Garcés E, Bass D, Soudant P, Chambouvet A. Emerging Parasitic Protists: The Case of Perkinsea. Front Microbiol. 2022 Jan 13;12:735815. doi: 10.3389/fmicb.2021.735815. PMID: 35095782; PMCID: PMC8792838.	1	protist	exclusively parasitic	internal	monoxenous
Scuticociliatia_1	Zhang T, Fan X, Gao F, Al-Farraj SA, El-Serehy HA, Song W. Further analyses on the phylogeny of the subclass Scuticociliatia (Protozoa, Ciliophora) based on both nuclear and mitochondrial data. Mol Phylogenet Evol. 2019 Oct;139:106565. doi: 10.1016/j.ympev.2019.106565. Epub 2019 Jul 18. PMID: 31326515.	7	protist	relevant taxon	external	monoxenous
Scuticociliatia_2	Zhang T, Fan X, Gao F, Al-Farraj SA, El-Serehy HA, Song W. Further analyses on the phylogeny of the subclass Scuticociliatia (Protozoa, Ciliophora) based on both nuclear and mitochondrial data. Mol Phylogenet Evol. 2019 Oct;139:106565. doi: 10.1016/j.ympev.2019.106565. Epub 2019 Jul 18. PMID: 31326515.	15	protist	relevant taxon	external	monoxenous
Trematoda	Maguire, J. H. (2015). Trematodes (Schistosomes and Liver, Intestinal, and Lung Flukes). In Mandell, Douglas, and Bennett’s Principles and Practice of Infectious Diseases, pp. 3216-3226.e3. Elsevier doi: 10.1016/B978-1-4557-4801-3.00290-3.	11	metazoa	exclusively parasitic	internal	heteroxenous
Trichodinidae	Maciel, P.O., Garcia, F., Chagas, E.C. et al. Trichodinidae in commercial fish in South America. Rev Fish Biol Fisheries 28, 33–56 (2018). https://doi.org/10.1007/s11160-017-9490-1	3	protist	relevant taxon	external	monoxenous
Trypanosomatida	Grybchuk-Ieremenko A, Losev A, Kostygov AY, Lukeš J, Yurchenko V. High prevalence of trypanosome co-infections in freshwater fishes. Folia Parasitol (Praha). 2014 Dec;61(6):495-504. PMID: 25651690.	60	protist	exclusively parasitic	internal	depends
Vampyrellida	Hess S, Sausen N, Melkonian M (2012) Shedding Light on Vampires: The Phylogeny of Vampyrellid Amoebae Revisited. PLOS ONE 7(2): e31165. https://doi.org/10.1371/journal.pone.0031165	54	protist	relevant taxon	external	monoxenous
		860

## Sheet: Table_S4
Table S4: Means ± standard deviations for the number of observed OTUs and the Shannon Index, according to phases and treatments. Values rounded to two decimal spaces. The green-to-red color gradient (together with arrows) was applied separately to the means of the observed OTUs and the Shannon Index and shows where the respective mean values lie within the range.
stressor treatment		Observed						Shannon
		Stressor		Recovery		Recolonization		Stressor		Recovery		Recolonization
Phase only		188.188	± 32.43	150.906	± 21.95	131.375	± 24.44	3.58577	± 0.42	3.37944	± 0.46	2.80873	± 0.56
Velocity	normal	190.438	± 34.83	155.438	± 23.52	128.5	± 30.75	3.64676	± 0.32	3.58806	± 0.30	3.11485	± 0.32
	reduced	185.938	± 30.81	146.375	± 19.96	134.25	± 16.46	3.52477	± 0.51	3.17082	± 0.50	2.50261	± 0.58
Salinity	background	182.688	± 31.23	155.5	± 23.82	133.125	± 23.75	3.55366	± 0.36	3.36476	± 0.50	2.79425	± 0.59
	salt	193.688	± 33.67	146.312	± 19.57	129.625	± 25.76	3.61787	± 0.49	3.39413	± 0.43	2.8232	± 0.54
Temperature	normal	191.5	± 22.57	144	± 22.22	128.188	± 26.24	3.64852	± 0.39	3.38464	± 0.40	2.80616	± 0.65
	increased	184.875	± 40.51	157.812	± 19.99	134.562	± 22.89	3.52301	± 0.46	3.37424	± 0.52	2.8113	± 0.47
Velocity-Salinity	normal-background	182.143	± 26.55	165.75	± 19.17	131.125	± 29.95	3.58931	± 0.20	3.68338	± 0.27	3.13097	± 0.27
	normal-salt	196.889	± 40.49	145.125	± 23.97	125.875	± 33.37	3.69145	± 0.39	3.49274	± 0.32	3.09872	± 0.37
	reduced-background	183.111	± 36.04	145.25	± 24.67	135.125	± 17.39	3.52594	± 0.46	3.04614	± 0.48	2.45753	± 0.63
	reduced-salt	189.571	± 24.77	147.5	± 15.57	133.375	± 16.62	3.52327	± 0.61	3.29551	± 0.52	2.54769	± 0.56
Velocity-Temperature	normal-normal	186.5	± 24.40	143.625	± 24.18	122.25	± 33.27	3.61687	± 0.25	3.4802	± 0.30	3.14682	± 0.38
	normal-increased	194.375	± 44.37	167.25	± 16.78	134.75	± 28.82	3.67665	± 0.39	3.69593	± 0.27	3.08287	± 0.26
	reduced-normal	196.5	± 20.94	144.375	± 21.76	134.125	± 16.98	3.68017	± 0.52	3.28909	± 0.49	2.46549	± 0.70
	reduced-increased	175.375	± 36.61	148.375	± 19.27	134.375	± 17.09	3.36937	± 0.49	3.05256	± 0.52	2.53972	± 0.48
Salinity-Temperature	background-normal	195.375	± 25.84	146.5	± 19.47	125.625	± 27.87	3.64278	± 0.25	3.34224	± 0.44	2.8218	± 0.73
	background-increased	170	± 32.46	164.5	± 25.53	140.625	± 17.42	3.46455	± 0.45	3.38728	± 0.59	2.76671	± 0.45
	salt-normal	187.625	± 19.73	141.5	± 25.78	130.75	± 26.15	3.65426	± 0.52	3.42705	± 0.39	2.79052	± 0.60
	salt-increased	199.75	± 44.23	151.125	± 10.13	128.5	± 27.12	3.58148	± 0.49	3.36121	± 0.49	2.85589	± 0.52
Velocity-Salinity-Temperature	normal-background-normal	189.25	± 28.08	153.25	± 14.08	115	± 35.60	3.48857	± 0.22	3.48392	± 0.14	3.19898	± 0.13
	normal-salt-normal	183.75	± 24.10	134	± 30.31	129.5	± 34.28	3.74517	± 0.22	3.47648	± 0.44	3.09466	± 0.55
	normal-background-increased	172.667	± 26.39	178.25	± 15.56	147.25	± 11.53	3.72362	± 0.06	3.88285	± 0.21	3.06297	± 0.38
	normal-salt-increased	207.4	± 50.32	156.25	± 9.60	122.25	± 37.27	3.64847	± 0.51	3.50901	± 0.19	3.10278	± 0.13
	reduced-background-normal	201.5	± 25.88	139.75	± 23.77	136.25	± 15.63	3.79698	± 0.17	3.20057	± 0.62	2.44462	± 0.92
	reduced-salt-normal	191.5	± 16.94	149	± 21.97	132	± 20.41	3.56336	± 0.75	3.37761	± 0.38	2.48637	± 0.54
	reduced-background-increased	168.4	± 38.57	150.75	± 27.83	134	± 21.40	3.3091	± 0.52	2.89171	± 0.32	2.47045	± 0.29
	reduced-salt-increased	187	± 37.32	146	± 8.79	134.75	± 14.93	3.46982	± 0.52	3.21341	± 0.69	2.609	± 0.67

## Sheet: Table_S5
Table S5: Pairwise p-value matrix of Emmeans calculated for a) observed OTUs and b) the Shannon index, according to phase (stressor, recovery, recolonization) and treatment combination (flow velocity, salinity, temperature). Upper triangle: p-values, Tukey adjusted, with significant ones (p<0.05) marked in red. Diagonal: estimates. Lower triangle for observed OTUs: comparisons (ratio), earlier vs…
a)
ALPHA DIVERSITY: OBSERVED	stressor normal background normal	recovery normal background normal	recolonization normal background normal	stressor reduced background normal	recovery reduced background normal	recolonization reduced background normal	stressor normal salt normal	recovery normal salt normal	recolonization normal salt normal	stressor reduced salt normal	recovery reduced salt normal	recolonization reduced salt normal	stressor normal background increased	recovery normal background increased	recolonization normal background increased	stressor reduced background increased	recovery reduced background increased	recolonization reduced background increased	stressor normal salt increased	recovery normal salt increased	recolonization normal salt increased	stressor reduced salt increased	recovery reduced salt increased	recolonization reduced salt increased
stressor normal background normal	187	<.0001	<.0001	1	0.0043	<.0001	1	0.0068	<.0001	1	0.0412	<.0001	1	0.0845	<.0001	1	0.2311	<.0001	1	0.2672	<.0001	1	0.4184	0.0007
recovery normal background normal	1.248	150	0.1836	0.0277	1	0.4725	0.0184	1	0.5506	0.2562	1	0.7166	0.001	1	0.973	0.0443	1	0.984	0.0295	1	0.9898	0.2242	1	0.9921
recolonization normal background normal	1.433	1.148	131	<.0001	0.8591	1	<.0001	0.8049	1	<.0001	0.9902	1	<.0001	0.2345	1	<.0001	0.7624	1	<.0001	0.6918	1	0.0002	0.9548	1
stressor reduced background normal	1.014	0.812	0.707	185	<.0001	<.0001	1	0.118	<.0001	1	0.0068	<.0001	1	0.4879	0.0003	1	0.0845	<.0001	1	0.6507	0.0026	1	0.2672	<.0001
recovery reduced background normal	1.266	1.014	0.883	1.248	148	0.1836	0.069	1	0.933	0.0184	1	0.5506	0.0081	1	0.9996	0.001	1	0.973	0.063	1	0.9997	0.0295	1	0.9898
recolonization reduced background normal	1.453	1.164	1.014	1.433	1.148	129	<.0001	0.868	1	<.0001	0.8049	1	<.0001	0.3864	1	<.0001	0.2345	1	<.0001	0.7393	1	<.0001	0.6918	1
stressor normal salt normal	1.009	0.808	0.704	0.995	0.797	0.695	186	<.0001	<.0001	1	0.0043	<.0001	1	0.4372	0.0002	1	0.5581	0.0014	1	0.0845	<.0001	1	0.2311	<.0001
recovery normal salt normal	1.26	1.009	0.879	1.243	0.995	0.867	1.248	149	0.1836	0.0277	1	0.4725	0.013	1	0.9992	0.1137	1	0.9989	0.001	1	0.973	0.0443	1	0.984
recolonization normal salt normal	1.446	1.158	1.009	1.427	1.143	0.995	1.433	1.148	129	<.0001	0.8591	1	<.0001	0.4654	1	<.0001	0.8458	1	<.0001	0.2345	1	<.0001	0.7624	1
stressor reduced salt normal	1.023	0.819	0.714	1.009	0.808	0.704	1.014	0.812	0.707	183	<.0001	<.0001	1	0.8333	0.0086	1	0.4372	0.0002	1	0.4879	0.0003	1	0.0845	<.0001
recovery reduced salt normal	1.277	1.023	0.891	1.26	1.009	0.879	1.266	1.014	0.883	1.248	147	0.1836	0.0386	1	1	0.013	1	0.9992	0.0081	1	0.9996	0.001	1	0.973
recolonization reduced salt normal	1.466	1.174	1.023	1.446	1.158	1.009	1.453	1.164	1.014	1.433	1.148	128	<.0001	0.5746	1	<.0001	0.4654	1	<.0001	0.3864	1	<.0001	0.2345	1
stressor normal background increased	0.967	0.775	0.675	0.954	0.764	0.666	0.958	0.768	0.669	0.945	0.757	0.66	194	<.0001	<.0001	1	0.0043	<.0001	1	0.0068	<.0001	1	0.0412	<.0001
recovery normal background increased	1.207	0.967	0.842	1.191	0.954	0.831	1.197	0.958	0.835	1.18	0.945	0.824	1.248	155	0.1836	0.0277	1	0.4725	0.0184	1	0.5506	0.2562	1	0.7166
recolonization normal background increased	1.386	1.11	0.967	1.367	1.095	0.954	1.374	1.1	0.958	1.355	1.085	0.945	1.433	1.148	135	<.0001	0.8591	1	<.0001	0.8049	1	<.0001	0.9902	1
stressor reduced background increased	0.98	0.785	0.684	0.967	0.775	0.675	0.972	0.778	0.678	0.958	0.768	0.669	1.014	0.812	0.707	191	<.0001	<.0001	1	0.118	<.0001	1	0.0068	<.0001
recovery reduced background increased	1.224	0.98	0.854	1.207	0.967	0.842	1.213	0.972	0.846	1.197	0.958	0.835	1.266	1.014	0.883	1.248	153	0.1836	0.069	1	0.933	0.0184	1	0.5506
recolonization reduced background increased	1.405	1.126	0.98	1.386	1.11	0.967	1.393	1.115	0.972	1.374	1.1	0.958	1.453	1.164	1.014	1.433	1.148	133	<.0001	0.868	1	<.0001	0.8049	1
stressor normal salt increased	0.976	0.782	0.681	0.963	0.771	0.672	0.967	0.775	0.675	0.954	0.764	0.666	1.009	0.808	0.704	0.995	0.797	0.695	192	<.0001	<.0001	1	0.0043	<.0001
recovery normal salt increased	1.218	0.976	0.85	1.202	0.963	0.839	1.207	0.967	0.842	1.191	0.954	0.831	1.26	1.009	0.879	1.243	0.995	0.867	1.248	154	0.1836	0.0277	1	0.4725
recolonization normal salt increased	1.399	1.12	0.976	1.38	1.105	0.963	1.386	1.11	0.967	1.367	1.095	0.954	1.446	1.158	1.009	1.427	1.143	0.995	1.433	1.148	134	<.0001	0.8591	1
stressor reduced salt increased	0.989	0.792	0.69	0.976	0.782	0.681	0.98	0.785	0.684	0.967	0.775	0.675	1.023	0.819	0.714	1.009	0.808	0.704	1.014	0.812	0.707	189	<.0001	<.0001
recovery reduced salt increased	1.235	0.989	0.862	1.218	0.976	0.85	1.224	0.98	0.854	1.207	0.967	0.842	1.277	1.023	0.891	1.26	1.009	0.879	1.266	1.014	0.883	1.248	152	0.1836
recolonization reduced salt increased	1.418	1.136	0.989	1.399	1.12	0.976	1.405	1.126	0.98	1.386	1.11	0.967	1.466	1.174	1.023	1.446	1.158	1.009	1.453	1.164	1.014	1.433	1.148	132
b)
ALPHA DIVERSITY: SHANNON	stressor normal background normal	recovery normal background normal	recolonization normal background normal	stressor reduced background normal	recovery reduced background normal	recolonization reduced background normal	stressor normal salt normal	recovery normal salt normal	recolonization normal salt normal	stressor reduced salt normal	recovery reduced salt normal	recolonization reduced salt normal	stressor normal background increased	recovery normal background increased	recolonization normal background increased	stressor reduced background increased	recovery reduced background increased	recolonization reduced background increased	stressor normal salt increased	recovery normal salt increased	recolonization normal salt increased	stressor reduced salt increased	recovery reduced salt increased	recolonization reduced salt increased
stressor normal background normal	3.82	0.99	<.0001	0.0031	0.0161	<.0001	1	1	0.0001	0.4159	0.1695	<.0001	1	0.994	<.0001	0.1115	0.0511	<.0001	1	0.9999	0.0013	0.6286	0.2447	<.0001
recovery normal background normal	0.22363	3.6	<.0001	0.9999	0.0031	<.0001	0.9966	1	0.0474	1	0.4159	<.0001	1	1	0.0058	0.9999	0.1115	<.0001	1	1	0.1271	1	0.6286	0.0002
recolonization normal background normal	0.8083	0.58467	3.01	0.6423	1	0.0031	<.0001	0.0077	1	0.8	1	0.4159	0.0002	0.0593	1	0.9744	1	0.1115	0.003	0.1707	1	0.9818	1	0.6286
stressor reduced background normal	0.42536	0.20172	-0.38295	3.39	0.99	<.0001	0.1156	0.9999	0.9587	1	1	0.0001	0.4319	1	0.7377	1	0.994	<.0001	0.668	1	0.9584	1	0.9999	0.0013
recovery reduced background normal	0.64899	0.42536	-0.15931	0.22363	3.17	<.0001	0.0593	0.1156	1	0.9966	1	0.0474	0.1906	0.4319	1	1	1	0.0058	0.2932	0.668	1	1	1	0.1271
recolonization reduced background normal	1.23366	1.01003	0.42536	0.8083	0.58467	2.59	<.0001	<.0001	0.1156	<.0001	0.0077	1	<.0001	<.0001	0.4319	0.0002	0.0593	1	<.0001	0.0002	0.668	0.003	0.1707	1
stressor normal salt normal	-0.03547	-0.2591	-0.84377	-0.46082	-0.68446	-1.26913	3.86	0.99	<.0001	0.0031	0.0161	<.0001	1	0.9963	0.0002	0.3031	0.1067	<.0001	1	0.994	<.0001	0.1115	0.0511	<.0001
recovery normal salt normal	0.18816	-0.03547	-0.62014	-0.23719	-0.46082	-1.04549	0.22363	3.63	<.0001	0.9999	0.0031	<.0001	1	1	0.036	0.9998	0.3031	<.0001	1	1	0.0058	0.9999	0.1115	<.0001
recolonization normal salt normal	0.77283	0.5492	-0.03547	0.34748	0.12384	-0.46082	0.8083	0.58467	3.05	0.6423	1	0.0031	0.0138	0.4265	1	0.9988	1	0.3031	0.0002	0.0593	1	0.9744	1	0.1115
stressor reduced salt normal	0.38989	0.16625	-0.41842	-0.03547	-0.2591	-0.84377	0.42536	0.20172	-0.38295	3.43	0.99	<.0001	0.9267	1	0.8254	1	0.9963	0.0002	0.4319	1	0.7377	1	0.994	<.0001
recovery reduced salt normal	0.61352	0.38989	-0.19478	0.18816	-0.03547	-0.62014	0.64899	0.42536	-0.15931	0.22363	3.21	<.0001	0.5374	0.9267	1	1	1	0.036	0.1906	0.4319	1	1	1	0.0058
recolonization reduced salt normal	1.19819	0.97456	0.38989	0.77283	0.5492	-0.03547	1.23366	1.01003	0.42536	0.8083	0.58467	2.62	<.0001	0.0014	0.9267	0.0138	0.4265	1	<.0001	<.0001	0.4319	0.0002	0.0593	1
stressor normal background increased	0.04358	-0.18005	-0.76472	-0.38177	-0.60541	-1.19008	0.07905	-0.14458	-0.72925	-0.3463	-0.56994	-1.15461	3.78	0.99	<.0001	0.0031	0.0161	<.0001	1	1	0.0001	0.4159	0.1695	<.0001
recovery normal background increased	0.26722	0.04358	-0.54109	-0.15814	-0.38177	-0.96644	0.30269	0.07905	-0.50562	-0.12267	-0.3463	-0.93097	0.22363	3.55	<.0001	0.9999	0.0031	<.0001	0.9966	1	0.0474	1	0.4159	<.0001
recolonization normal background increased	0.85189	0.62825	0.04358	0.42653	0.2029	-0.38177	0.88736	0.66372	0.07905	0.462	0.23837	-0.3463	0.8083	0.58467	2.97	0.6423	1	0.0031	<.0001	0.0077	1	0.8	1	0.4159
stressor reduced background increased	0.46894	0.24531	-0.33936	0.04358	-0.18005	-0.76472	0.50441	0.28077	-0.30389	0.07905	-0.14458	-0.72925	0.42536	0.20172	-0.38295	3.35	0.99	<.0001	0.1156	0.9999	0.9587	1	1	0.0001
recovery reduced background increased	0.69257	0.46894	-0.11573	0.26722	0.04358	-0.54109	0.72804	0.50441	-0.08026	0.30269	0.07905	-0.50562	0.64899	0.42536	-0.15931	0.22363	3.13	<.0001	0.0593	0.1156	1	0.9966	1	0.0474
recolonization reduced background increased	1.27724	1.05361	0.46894	0.85189	0.62825	0.04358	1.31271	1.08908	0.50441	0.88736	0.66372	0.07905	1.23366	1.01003	0.42536	0.8083	0.58467	2.54	<.0001	<.0001	0.1156	<.0001	0.0077	1
stressor normal salt increased	0.00811	-0.21552	-0.80019	-0.41724	-0.64087	-1.22554	0.04358	-0.18005	-0.76472	-0.38177	-0.60541	-1.19008	-0.03547	-0.2591	-0.84377	-0.46082	-0.68446	-1.26913	3.81	0.99	<.0001	0.0031	0.0161	<.0001
recovery normal salt increased	0.23175	0.00811	-0.57655	-0.19361	-0.41724	-1.00191	0.26722	0.04358	-0.54109	-0.15814	-0.38177	-0.96644	0.18816	-0.03547	-0.62014	-0.23719	-0.46082	-1.04549	0.22363	3.59	<.0001	0.9999	0.0031	<.0001
recolonization normal salt increased	0.81642	0.59278	0.00811	0.39106	0.16743	-0.41724	0.85189	0.62825	0.04358	0.42653	0.2029	-0.38177	0.77283	0.5492	-0.03547	0.34748	0.12384	-0.46082	0.8083	0.58467	3	0.6423	1	0.0031
stressor reduced salt increased	0.43347	0.20984	-0.37483	0.00811	-0.21552	-0.80019	0.46894	0.24531	-0.33936	0.04358	-0.18005	-0.76472	0.38989	0.16625	-0.41842	-0.03547	-0.2591	-0.84377	0.42536	0.20172	-0.38295	3.39	0.99	<.0001
recovery reduced salt increased	0.6571	0.43347	-0.1512	0.23175	0.00811	-0.57655	0.69257	0.46894	-0.11573	0.26722	0.04358	-0.54109	0.61352	0.38989	-0.19478	0.18816	-0.03547	-0.62014	0.64899	0.42536	-0.15931	0.22363	3.16	<.0001
recolonization reduced salt increased	1.24177	1.01814	0.43347	0.81642	0.59278	0.00811	1.27724	1.05361	0.46894	0.85189	0.62825	0.04358	1.19819	0.97456	0.38989	0.77283	0.5492	-0.03547	1.23366	1.01003	0.42536	0.8083	0.58467	2.58

## Sheet: Table_S6
Table S6: Pairwise p-value matrix of Emmeans for the beta dispersion of the Aitchison distance, according to phase (stressor, recovery, recolonization) and treatment combination (flow velocity, salinity, temperature). Upper triangle: p-values, Tukey adjusted, with significant ones (p<0.05) marked in red. Diagonal: estimates. Lower triangle: comparisons (estimate), earlier vs. later.
BETA DISPERSION	stressor normal background normal	recovery normal background normal	recolonization normal background normal	stressor reduced background normal	recovery reduced background normal	recolonization reduced background normal	stressor normal salt normal	recovery normal salt normal	recolonization normal salt normal	stressor reduced salt normal	recovery reduced salt normal	recolonization reduced salt normal	stressor normal background increased	recovery normal background increased	recolonization normal background increased	stressor reduced background increased	recovery reduced background increased	recolonization reduced background increased	stressor normal salt increased	recovery normal salt increased	recolonization normal salt increased	stressor reduced salt increased	recovery reduced salt increased	recolonization reduced salt increased
stressor normal background normal	27.5	0.3072	<.0001	0.7834	0.0418	<.0001	1	0.7388	<.0001	0.9896	0.1903	<.0001	1	0.9469	<.0001	0.9999	0.3743	<.0001	1	0.9875	0.0002	1	0.6035	<.0001
recovery normal background normal	1.8125	25.7	0.0001	1	0.7834	<.0001	0.8238	1	0.0095	1	0.9896	0.0014	0.519	1	0.0388	1	0.9999	0.0045	0.8443	1	0.1657	1	1	0.0254
recolonization normal background normal	5.0778	3.2653	22.4	0.0005	0.5018	0.7834	<.0001	0.015	1	0.0134	0.8477	0.9896	<.0001	0.0033	1	0.0031	0.5836	0.9999	<.0001	0.0421	1	0.0264	0.8392	1
stressor reduced background normal	1.1468	-0.6657	-3.931	26.4	0.3072	<.0001	0.9946	1	0.0064	1	0.7388	<.0001	0.9161	1	0.026	1	0.9469	<.0001	0.9926	1	0.0805	1	0.9875	0.0002
recovery reduced background normal	2.9593	1.1468	-2.1185	1.8125	24.5	0.0001	0.2082	0.9946	0.7459	0.8238	1	0.0095	0.0917	0.9161	0.9391	0.519	1	0.0388	0.262	0.9926	0.975	0.8443	1	0.1657
recolonization reduced background normal	6.2246	4.4121	1.1468	5.0778	3.2653	21.3	<.0001	0.0014	0.9946	<.0001	0.015	1	<.0001	0.0004	0.9161	<.0001	0.0033	1	<.0001	0.0043	0.9926	<.0001	0.0421	1
stressor normal salt normal	0.0535	-1.759	-5.0243	-1.0933	-2.9058	-6.1711	27.5	0.3072	<.0001	0.7834	0.0418	<.0001	1	0.9948	0.0004	1	0.6443	<.0001	1	0.9469	<.0001	0.9999	0.3743	<.0001
recovery normal salt normal	1.866	0.0535	-3.2118	0.7192	-1.0933	-4.3586	1.8125	25.6	0.0001	1	0.7834	<.0001	0.7771	1	0.2163	1	1	0.0278	0.519	1	0.0388	1	0.9999	0.0045
recolonization normal salt normal	5.1313	3.3188	0.0535	3.9845	2.172	-1.0933	5.0778	3.2653	22.4	0.0005	0.5018	0.7834	<.0001	0.0295	1	0.0149	0.7522	1	<.0001	0.0033	1	0.0031	0.5836	0.9999
stressor reduced salt normal	1.2003	-0.6122	-3.8775	0.0535	-1.759	-5.0243	1.1468	-0.6657	-3.931	26.3	0.3072	<.0001	0.987	1	0.1251	1	0.9948	0.0004	0.9161	1	0.026	1	0.9469	<.0001
recovery reduced salt normal	3.0128	1.2003	-2.065	1.866	0.0535	-3.2118	2.9593	1.1468	-2.1185	1.8125	24.5	0.0001	0.2383	0.987	0.9897	0.7771	1	0.2163	0.0917	0.9161	0.9391	0.519	1	0.0388
recolonization reduced salt normal	6.2781	4.4656	1.2003	5.1313	3.3188	0.0535	6.2246	4.4121	1.1468	5.0778	3.2653	21.2	<.0001	0.004	0.987	<.0001	0.0295	1	<.0001	0.0004	0.9161	<.0001	0.0033	1
stressor normal background increased	-0.2873	-2.0998	-5.3651	-1.4341	-3.2466	-6.5119	-0.3408	-2.1533	-5.4186	-1.4876	-3.3001	-6.5654	27.8	0.3072	<.0001	0.7834	0.0418	<.0001	1	0.7388	<.0001	0.9896	0.1903	<.0001
recovery normal background increased	1.5252	-0.2873	-3.5526	0.3784	-1.4341	-4.6994	1.4717	-0.3408	-3.6061	0.3249	-1.4876	-4.7529	1.8125	26	0.0001	1	0.7834	<.0001	0.8238	1	0.0095	1	0.9896	0.0014
recolonization normal background increased	4.7905	2.978	-0.2873	3.6437	1.8312	-1.4341	4.737	2.9245	-0.3408	3.5902	1.7777	-1.4876	5.0778	3.2653	22.7	0.0005	0.5018	0.7834	<.0001	0.015	1	0.0134	0.8477	0.9896
stressor reduced background increased	0.8595	-0.953	-4.2183	-0.2873	-2.0998	-5.3651	0.806	-1.0066	-4.2718	-0.3408	-2.1533	-5.4186	1.1468	-0.6657	-3.931	26.6	0.3072	<.0001	0.9946	1	0.0064	1	0.7388	<.0001
recovery reduced background increased	2.672	0.8595	-2.4058	1.5252	-0.2873	-3.5526	2.6185	0.806	-2.4593	1.4717	-0.3408	-3.6061	2.9593	1.1468	-2.1185	1.8125	24.8	0.0001	0.2082	0.9946	0.7459	0.8238	1	0.0095
recolonization reduced background increased	5.9373	4.1248	0.8595	4.7905	2.978	-0.2873	5.8838	4.0713	0.806	4.737	2.9245	-0.3408	6.2246	4.4121	1.1468	5.0778	3.2653	21.6	<.0001	0.0014	0.9946	<.0001	0.015	1
stressor normal salt increased	-0.2338	-2.0463	-5.3116	-1.3806	-3.1931	-6.4584	-0.2873	-2.0998	-5.3651	-1.4341	-3.2466	-6.5119	0.0535	-1.759	-5.0243	-1.0933	-2.9058	-6.1711	27.7	0.3072	<.0001	0.7834	0.0418	<.0001
recovery normal salt increased	1.5787	-0.2338	-3.4991	0.4319	-1.3806	-4.6459	1.5252	-0.2873	-3.5526	0.3784	-1.4341	-4.6994	1.866	0.0535	-3.2118	0.7192	-1.0933	-4.3586	1.8125	25.9	0.0001	1	0.7834	<.0001
recolonization normal salt increased	4.844	3.0315	-0.2338	3.6972	1.8847	-1.3806	4.7905	2.978	-0.2873	3.6437	1.8312	-1.4341	5.1313	3.3188	0.0535	3.9845	2.172	-1.0933	5.0778	3.2653	22.7	0.0005	0.5018	0.7834
stressor reduced salt increased	0.913	-0.8995	-4.1648	-0.2338	-2.0463	-5.3116	0.8595	-0.953	-4.2183	-0.2873	-2.0998	-5.3651	1.2003	-0.6122	-3.8775	0.0535	-1.759	-5.0243	1.1468	-0.6657	-3.931	26.6	0.3072	<.0001
recovery reduced salt increased	2.7255	0.913	-2.3523	1.5787	-0.2338	-3.4991	2.672	0.8595	-2.4058	1.5252	-0.2873	-3.5526	3.0128	1.2003	-2.065	1.866	0.0535	-3.2118	2.9593	1.1468	-2.1185	1.8125	24.8	0.0001
recolonization reduced salt increased	5.9908	4.1783	0.913	4.844	3.0315	-0.2338	5.9373	4.1248	0.8595	4.7905	2.978	-0.2873	6.2781	4.4656	1.2003	5.1313	3.3188	0.0535	6.2246	4.4121	1.1468	5.0778	3.2653	21.5

## Sheet: Table_S7
Table S7: List of top 10 most abundant OTUs (rows) within each individual sample (column) according to their read number. The highest read number of a sample is marked in bold. Note that zero reads do not reflect the actual read number in the original OTU table, but represent that in this mesocosm, the corresponding OTU did not belong to the top 10. The full table was published by Mayombo et al. …
	IMPC01REC	IMPC01	IMPC02REC	IMPC02	IMPC03REC	IMPC03	IMPC04REC	IMPC04	IMPC05	IMPC06	IMPC07	IMPC08	IMPC09REC	IMPC09	IMPC10	IMPC11	IMPC12REC	IMPC12	IMPC13	IMPC14REC	IMPC14	IMPC15	IMPC16REC	IMPC16	IMPC17	IMPC18REC	IMPC18	IMPC19REC	IMPC19	IMPC20REC	IMPC20	IMPC21	IMPC22REC	IMPC22	IMPC23	IMPC24	IMPC25	IMPC26	IMPC27REC	IMPC27	IMPC28	IMPC29REC	IMPC29	IMPC30	IMPC31REC	IMPC31	IMPC32REC	IMPC32	IMPC33
N3714_213548	2522	8238	2945	868	1411	5832	942	297	1000	4925	1819	2307	1905	1040	504	2195	2497	1859	441	1557	448	270	588	822	5330	1232	741	479	1191	11207	1059	1437	1482	2571	1470	1270	1073	239	510	842	409	5386	2385	1191	701	1751	2335	1528	1212
N17464_30780	204	312	137	147	133	642	0	154	1339	1511	1209	0	0	0	885	1278	0	184	691	0	0	546	0	0	1688	0	0	0	0	258	118	1214	144	260	1155	486	1075	660	0	63	0	163	345	318	0	0	82	221	402
N4554_24164	481	277	139	335	150	0	570	0	0	0	0	0	2764	190	0	0	95	0	0	612	313	0	667	0	0	1092	0	60	0	1285	0	0	242	0	0	0	0	174	289	203	0	349	0	0	410	127	252	0	0
N6042_30430	130	368	113	292	161	0	304	590	239	0	231	0	318	331	206	172	188	345	401	102	506	0	309	274	0	188	278	60	346	244	255	0	257	342	331	907	402	549	151	84	1271	242	182	215	42	202	146	256	617
N38172_18579	268	551	0	0	0	297	0	0	0	765	0	165	0	265	0	0	92	504	0	0	0	0	0	224	582	0	151	37	334	156	0	123	124	235	266	541	339	0	0	162	255	393	661	226	0	246	87	106	180
N27168_16221	164	0	0	127	138	97	121	207	531	0	175	0	240	0	346	113	112	200	0	0	152	156	124	171	120	0	0	0	0	247	131	0	0	0	160	277	301	563	0	0	493	0	0	0	65	0	0	0	197
N58604_23859	589	687	302	182	200	134	540	0	0	2569	438	253	188	154	176	375	144	0	0	206	0	131	233	152	610	94	271	74	872	177	342	157	775	123	192	431	974	0	0	365	135	246	145	301	0	553	0	90	297
N59999_5328	101	0	0	0	0	0	0	0	0	0	0	0	165	0	0	0	0	0	0	117	0	0	0	0	0	141	0	0	0	0	0	0	0	0	0	0	0	0	57	0	0	0	0	0	42	0	0	0	0
N33520_8069	118	362	0	0	0	210	0	0	0	0	0	0	0	361	0	0	0	409	0	0	0	0	0	184	0	0	206	0	218	0	0	0	0	152	0	0	0	0	0	165	0	0	550	0	0	154	0	356	0
N27319_3652	134	0	0	0	0	0	0	0	0	0	0	145	0	0	0	0	0	0	0	0	0	0	0	0	0	0	0	0	0	0	0	0	0	0	0	0	0	0	0	0	0	0	0	0	0	0	0	0	0
N5131_43136	0	1319	85	288	206	0	347	142	259	149	363	672	568	263	1121	1952	116	268	873	1374	1015	718	1864	207	238	336	820	0	87	0	0	502	0	0	112	648	620	745	167	44	1183	0	70	250	98	863	0	152	331
N41151_20266	0	346	250	187	197	152	138	0	1226	287	745	188	155	127	0	175	206	120	628	151	155	1063	176	0	0	193	120	50	99	156	125	480	168	118	462	0	0	267	175	81	175	0	82	176	0	126	75	0	328
N7948_8727	0	1846	86	0	105	0	119	124	0	0	0	0	120	0	0	0	134	0	496	121	0	0	203	0	0	141	0	77	0	0	0	0	120	0	0	0	0	0	92	0	0	105	0	0	66	0	71	115	0
N34559_17754	0	0	151	260	0	135	225	377	264	0	141	102	139	150	290	159	0	207	407	196	527	148	160	220	187	158	155	34	176	267	323	0	254	152	0	517	0	222	97	0	200	0	197	90	70	141	0	164	217
N31557_4260	0	0	106	0	0	0	0	0	0	264	0	187	0	0	0	0	0	0	0	0	0	0	0	0	0	0	0	0	0	0	0	0	0	0	0	0	0	0	0	0	0	0	0	0	0	0	0	0	0
N64871_7752	0	0	0	129	0	0	130	0	0	245	0	0	0	0	0	0	0	0	0	0	138	0	0	0	145	0	147	0	98	0	100	0	0	0	106	0	0	0	0	0	0	0	0	0	0	0	0	0	0
N21564_4459	0	0	0	0	180	0	0	0	0	0	0	0	0	0	0	0	0	0	0	0	0	0	0	0	0	0	0	0	0	0	0	0	0	106	0	0	0	0	0	0	0	0	0	0	0	0	0	0	0
N37522_4770	0	0	0	0	0	189	0	0	0	0	0	0	0	0	0	0	102	0	0	0	0	0	0	0	0	0	0	0	0	249	0	0	0	0	0	0	0	0	0	0	0	174	0	0	0	0	63	0	0
N48674_2516	0	0	0	0	0	213	0	0	0	0	0	0	0	0	0	0	0	0	0	0	0	0	0	0	0	0	0	0	0	0	0	0	0	0	0	0	0	0	0	56	0	334	0	0	0	0	0	0	0
N17352_10575	0	0	0	0	0	0	0	209	0	0	0	0	0	0	183	0	0	123	271	115	199	0	0	130	0	0	0	0	97	162	141	0	116	0	0	249	0	0	0	0	135	106	64	0	46	0	0	89	174
N15702_5420	0	0	0	0	0	0	0	217	0	0	0	0	0	100	0	0	0	0	0	0	226	0	0	78	0	107	0	0	0	0	0	0	0	0	0	0	0	0	0	0	0	0	0	0	0	117	0	0	0
N31793_3630	0	0	0	0	0	0	0	114	0	0	0	0	0	0	0	0	0	0	0	0	0	0	0	0	0	0	0	0	0	0	0	0	0	0	0	0	0	0	0	0	0	0	0	0	0	0	0	0	0
N48302_8117	0	0	0	0	0	0	0	0	256	0	0	92	0	0	112	0	0	0	409	0	0	165	0	0	0	0	0	0	0	0	0	0	0	0	0	0	201	0	0	0	116	0	0	105	0	0	0	0	0
N36581_5598	0	0	0	0	0	0	0	0	200	0	113	0	0	0	0	0	0	0	0	0	0	0	0	0	169	0	0	0	0	0	0	148	0	0	0	0	0	0	0	0	0	0	0	0	0	0	0	0	0
N55546_7066	0	0	0	0	0	0	0	0	315	0	154	0	0	0	0	102	0	0	0	0	0	217	0	0	0	0	0	26	0	0	0	143	0	0	0	0	0	0	0	0	0	0	0	0	0	0	0	0	0
N3340_4338	0	0	0	0	0	0	0	0	0	285	0	91	0	0	0	149	0	0	0	0	0	135	0	0	183	0	0	0	0	0	0	123	0	0	172	0	353	0	0	0	0	0	0	0	0	0	0	0	0
N47724_3790	0	0	0	0	0	0	0	0	0	157	0	0	0	0	0	0	0	0	0	0	0	0	0	0	0	0	0	0	0	0	0	0	0	0	0	0	0	0	0	0	0	0	0	94	0	0	0	0	0
N41420_435	0	0	0	0	0	0	0	0	0	0	0	0	0	0	116	0	0	0	0	0	0	0	0	0	0	0	0	0	0	0	0	0	0	0	0	0	0	0	0	0	0	0	0	0	0	0	0	0	0
N5509_3640	0	0	0	0	0	0	0	0	0	0	0	0	0	0	0	0	0	0	318	0	0	0	0	0	0	0	0	0	0	0	0	0	0	0	0	245	202	0	0	0	0	0	0	0	0	0	0	0	0
N22283_4088	0	0	0	0	0	0	0	0	0	0	0	0	0	0	0	0	0	0	0	0	0	0	135	0	0	0	0	0	0	0	0	350	0	0	0	0	0	0	0	0	0	0	0	0	0	0	0	0	0
N47663_447	0	0	0	0	0	0	0	0	0	0	0	0	0	0	0	0	0	0	0	0	0	0	0	0	0	0	174	0	0	0	0	0	0	0	0	0	0	0	0	0	0	0	0	0	0	0	0	0	0
N41851_2183	0	0	0	0	0	0	0	0	0	0	0	0	0	0	0	0	0	0	0	0	0	0	0	0	0	0	0	26	0	0	0	0	0	0	0	0	0	0	0	0	0	0	0	0	0	0	0	0	0
N52104_2241	0	0	0	0	0	0	0	0	0	0	0	0	0	0	0	0	0	0	0	0	0	0	0	0	0	0	0	0	0	0	92	0	0	0	0	0	0	0	132	0	0	0	0	0	148	0	0	0	0
N53185_505	0	0	0	0	0	0	0	0	0	0	0	0	0	0	0	0	0	0	0	0	0	0	0	0	0	0	0	0	0	0	0	0	0	491	0	0	0	0	0	0	0	0	0	0	0	0	0	0	0
N6088_1127	0	0	0	0	0	0	0	0	0	0	0	0	0	0	0	0	0	0	0	0	0	0	0	0	0	0	0	0	0	0	0	0	0	0	0	0	0	328	0	0	0	0	0	0	0	0	0	0	0
N12729_382	0	0	0	0	0	0	0	0	0	0	0	0	0	0	0	0	0	0	0	0	0	0	0	0	0	0	0	0	0	0	0	0	0	0	0	0	0	254	0	0	0	0	0	0	0	0	0	0	0
N43101_1235	0	0	0	0	0	0	0	0	0	0	0	0	0	0	0	0	0	0	0	0	0	0	0	0	0	0	0	0	0	0	0	0	0	0	0	0	0	0	67	0	0	0	0	0	0	0	0	0	0
N18131_467	0	0	0	0	0	0	0	0	0	0	0	0	0	0	0	0	0	0	0	0	0	0	0	0	0	0	0	0	0	0	0	0	0	0	0	0	0	0	0	0	0	0	0	0	0	0	125	0	0
N11654_261	0	0	0	0	0	0	0	0	0	0	0	0	0	0	0	0	0	0	0	0	0	0	0	0	0	0	0	0	0	0	0	0	0	0	0	0	0	0	0	0	0	0	0	0	0	0	194	0	0
N27735_1789	0	0	0	0	0	0	0	0	0	0	0	0	0	0	0	0	0	0	0	0	0	0	0	0	0	0	0	0	0	0	0	0	0	0	0	0	0	0	0	0	0	0	0	0	0	0	0	0	0
N29822_1990	0	0	0	0	0	0	0	0	0	0	0	0	0	0	0	0	0	0	0	0	0	0	0	0	0	0	0	0	0	0	0	0	0	0	0	0	0	0	0	0	0	0	0	0	0	0	0	0	0
N36800_264	0	0	0	0	0	0	0	0	0	0	0	0	0	0	0	0	0	0	0	0	0	0	0	0	0	0	0	0	0	0	0	0	0	0	0	0	0	0	0	0	0	0	0	0	0	0	0	0	0
N12448_2028	0	0	0	0	0	0	0	0	0	0	0	0	0	0	0	0	0	0	0	0	0	0	0	0	0	0	0	0	0	0	0	0	0	0	0	0	0	0	0	0	0	0	0	0	0	0	0	0	0
N33759_5223	0	0	0	0	0	0	0	0	0	0	0	0	0	0	0	0	0	0	0	0	0	0	0	0	0	0	0	0	0	0	0	0	0	0	0	0	0	0	0	0	0	0	0	0	0	0	0	0	0
N65557_288	0	0	0	0	0	0	0	0	0	0	0	0	0	0	0	0	0	0	0	0	0	0	0	0	0	0	0	0	0	0	0	0	0	0	0	0	0	0	0	0	0	0	0	0	0	0	0	0	0
N34018_1630	0	0	0	0	0	0	0	0	0	0	0	0	0	0	0	0	0	0	0	0	0	0	0	0	0	0	0	0	0	0	0	0	0	0	0	0	0	0	0	0	0	0	0	0	0	0	0	0	0
N1837_674	0	0	0	0	0	0	0	0	0	0	0	0	0	0	0	0	0	0	0	0	0	0	0	0	0	0	0	0	0	0	0	0	0	0	0	0	0	0	0	0	0	0	0	0	0	0	0	0	0
N28898_601	0	0	0	0	0	0	0	0	0	0	0	0	0	0	0	0	0	0	0	0	0	0	0	0	0	0	0	0	0	0	0	0	0	0	0	0	0	0	0	0	0	0	0	0	0	0	0	0	0
N21307_205	0	0	0	0	0	0	0	0	0	0	0	0	0	0	0	0	0	0	0	0	0	0	0	0	0	0	0	0	0	0	0	0	0	0	0	0	0	0	0	0	0	0	0	0	0	0	0	0	0
N25378_1118	0	0	0	0	0	0	0	0	0	0	0	0	0	0	0	0	0	0	0	0	0	0	0	0	0	0	0	0	0	0	0	0	0	0	0	0	0	0	0	0	0	0	0	0	0	0	0	0	0
N11939_1874	0	0	0	0	0	0	0	0	0	0	0	0	0	0	0	0	0	0	0	0	0	0	0	0	0	0	0	0	0	0	0	0	0	0	0	0	0	0	0	0	0	0	0	0	0	0	0	0	0
N29302_187	0	0	0	0	0	0	0	0	0	0	0	0	0	0	0	0	0	0	0	0	0	0	0	0	0	0	0	0	0	0	0	0	0	0	0	0	0	0	0	0	0	0	0	0	0	0	0	0	0
N39254_535	0	0	0	0	0	0	0	0	0	0	0	0	0	0	0	0	0	0	0	0	0	0	0	0	0	0	0	0	0	0	0	0	0	0	0	0	0	0	0	0	0	0	0	0	0	0	0	0	0
N37280_501	0	0	0	0	0	0	0	0	0	0	0	0	0	0	0	0	0	0	0	0	0	0	0	0	0	0	0	0	0	0	0	0	0	0	0	0	0	0	0	0	0	0	0	0	0	0	0	0	0
N24937_207	0	0	0	0	0	0	0	0	0	0	0	0	0	0	0	0	0	0	0	0	0	0	0	0	0	0	0	0	0	0	0	0	0	0	0	0	0	0	0	0	0	0	0	0	0	0	0	0	0
N51404_2524	0	0	0	0	0	0	0	0	0	0	0	0	0	0	0	0	0	0	0	0	0	0	0	0	0	0	0	0	0	0	0	0	0	0	0	0	0	0	0	0	0	0	0	0	0	0	0	0	0
[truncated: 55 more columns]

## Sheet: Table_S8
Table S8: Output of the GLMs with the agglomerated relative abundance of a selected taxon (a-j) as the response variable, and the phases and velocity, salinity, and temperature treatments as predictors.
a)	Apicomplexa
		Estimate	Std. Error	z value	Pr(>|z|)
	(Intercept)	-1.62388	0.10673	-15.2148	2.8213e-52	***
	Phaserecovery	0.160759	0.104773	1.53435	0.124943
	Phaserecolonization	-0.204285	0.111198	-1.83712	0.0661917	.
	Velocityreduced	-0.298499	0.0884968	-3.37299	0.000743576	***
	Salinitysalt	-0.0870033	0.0879296	-0.989466	0.322435
	Temperatureincreased	-0.0492736	0.0880883	-0.559366	0.575912
b)	Chytridiomycotina
		Estimate	Std. Error	z value	Pr(>|z|)
	(Intercept)	-0.814308	0.13385	-6.08373	1.17416e-09	***
	Phaserecovery	0.0285404	0.130805	0.218191	0.827281
	Phaserecolonization	0.725701	0.12927	5.61382	1.97905e-08	***
	Velocityreduced	0.354455	0.10582	3.3496	0.000809289	***
	Salinitysalt	0.0979315	0.105595	0.927426	0.353706
	Temperatureincreased	0.00859965	0.105529	0.0814911	0.935051
c)	Endomyxa-Phytomyxea
		Estimate	Std. Error	z value	Pr(>|z|)
	(Intercept)	-2.92322	0.152375	-19.1844	4.99275e-82	***
	Phaserecovery	-0.415907	0.159087	-2.61434	0.00893997	**
	Phaserecolonization	-0.472358	0.159679	-2.95818	0.00309465	**
	Velocityreduced	0.0626503	0.13135	0.476972	0.633382
	Salinitysalt	-0.104847	0.130946	-0.800683	0.423315
	Temperatureincreased	0.07663	0.132617	0.577829	0.56338
d)	Ichthyobodonidae
		Estimate	Std. Error	z value	Pr(>|z|)
	(Intercept)	-7.14681	0.180314	-39.6353	0	***
	Phaserecovery	-0.159219	0.184317	-0.863831	0.387681
	Phaserecolonization	-0.242703	0.221716	-1.09466	0.273665
	Velocityreduced	0.0357525	0.164272	0.217642	0.827708
	Salinitysalt	-0.139109	0.16055	-0.866451	0.386243
	Temperatureincreased	0.0514993	0.165616	0.310955	0.755834
e)	Labyrinthulomycetes
		Estimate	Std. Error	z value	Pr(>|z|)
	(Intercept)	-2.06027	0.079046	-26.0643	9.27103e-150	***
	Phaserecovery	0.321818	0.074959	4.29325	1.76079e-05	***
	Phaserecolonization	-0.462999	0.0875594	-5.28782	1.23782e-07	***
	Velocityreduced	0.0221997	0.0651989	0.340492	0.733486
	Salinitysalt	-0.123365	0.065274	-1.88995	0.0587643	.
	Temperatureincreased	-0.212482	0.0653512	-3.25139	0.00114843	**
f)	Oomycota
		Estimate	Std. Error	z value	Pr(>|z|)
	(Intercept)	-1.32202	0.136032	-9.71845	2.51587e-22	***
	Phaserecovery	0.0880218	0.133897	0.657386	0.510933
	Phaserecolonization	-0.334989	0.141672	-2.36455	0.0180521	*
	Velocityreduced	-0.200615	0.112869	-1.77741	0.0755004	.
	Salinitysalt	0.0437191	0.112268	0.389417	0.696968
	Temperatureincreased	0.119381	0.112351	1.06257	0.287978
g)	Ophryoglenida
		Estimate	Std. Error	z value	Pr(>|z|)
	(Intercept)	-5.89301	1.08	-5.45649	4.85641e-08	***
	Phaserecovery	1.35786	0.82286	1.65017	0.0989085	.
	Phaserecolonization	-1.09287	0.806061	-1.35582	0.175157
	Velocityreduced	1.03459	0.727934	1.42126	0.15524
	Salinitysalt	-1.10484	0.741441	-1.49012	0.136193
	Temperatureincreased	0.769098	0.786459	0.977925	0.328112
h)	Perkinsea
		Estimate	Std. Error	z value	Pr(>|z|)
	(Intercept)	-6.60274	0.506763	-13.0292	8.34238e-39	***
	Phaserecovery	0.0941102	0.421005	0.223537	0.823118
	Phaserecolonization	-0.45641	0.496771	-0.918755	0.358224
	Velocityreduced	0.419706	0.390693	1.07426	0.282705
	Salinitysalt	0.0409711	0.338742	0.120951	0.90373
	Temperatureincreased	0.363398	0.346375	1.04915	0.294111
i)	Trypanosomatida
		Estimate	Std. Error	z value	Pr(>|z|)
	(Intercept)	-2.13841	0.0955306	-22.3846	5.56026e-111	***
	Phaserecovery	-0.782345	0.103743	-7.54118	4.65755e-14	***
	Phaserecolonization	-0.725351	0.10133	-7.15832	8.16688e-13	***
	Velocityreduced	-0.636377	0.0879288	-7.23741	4.57346e-13	***
	Salinitysalt	-0.0480243	0.0840294	-0.571518	0.567649
	Temperatureincreased	0.0817619	0.083483	0.979384	0.32739
j)	Vampyrellida
		Estimate	Std. Error	z value	Pr(>|z|)
	(Intercept)	-4.00985	0.130555	-30.714	3.70336e-207	***
	Phaserecovery	0.269576	0.12962	2.07974	0.0375494	*
	Phaserecolonization	0.00441845	0.136014	0.0324853	0.974085
	Velocityreduced	-0.12652	0.106894	-1.1836	0.236573
	Salinitysalt	0.0172049	0.10663	0.161351	0.871817
	Temperatureincreased	0.0607846	0.107222	0.566903	0.57078

## Sheet: Table_S9
Table S9: Pairwise p-value matrix of Emmeans calculated for the agglomerated relative abundance of a selected taxon (a-j), according to phase (stressor, recovery, recolonization) and treatment combination (flow velocity, salinity, temperature). Upper triangle: p-values null=1, Tukey adjusted, significant p-values (p<0.05) marked in red. Diagonal: estimates. Lower triangle: comparisons (odds.ratio…
a)	APICOMPLEXA	stressor normal background normal	recovery normal background normal	recolonization normal background normal	stressor reduced background normal	recovery reduced background normal	recolonization reduced background normal	stressor normal salt normal	recovery normal salt normal	recolonization normal salt normal	stressor reduced salt normal	recovery reduced salt normal	recolonization reduced salt normal	stressor normal background increased	recovery normal background increased	recolonization normal background increased	stressor reduced background increased	recovery reduced background increased	recolonization reduced background increased	stressor normal salt increased	recovery normal salt increased	recolonization normal salt increased	stressor reduced salt increased	recovery reduced salt increased	recolonization reduced salt increased
	stressor normal background normal	0.1647	0.9981	0.9793	0.1138	1	0.0573	1	1	0.9368	0.2717	0.9997	0.0753	1	1	0.9886	0.3879	1	0.1259	1	1	0.9495	0.3936	0.999	0.1179
	recovery normal background normal	0.851	0.188	0.1171	0.1286	0.1138	0.0004	0.9815	1	0.1741	0.1341	0.2717	0.0016	0.9973	1	0.3177	0.1759	0.3879	0.0024	0.9762	1	0.2832	0.1541	0.3936	0.0041
	recolonization normal background normal	1.227	1.441	0.1385	1	1	0.1138	1	0.9467	1	1	1	0.2717	1	0.8397	1	1	1	0.3879	1	0.9996	1	0.9999	1	0.3936
	stressor reduced background normal	1.348	1.583	1.099	0.1276	0.9981	0.9793	0.9903	0.8198	1	1	1	0.9368	0.9608	0.7305	1	1	1	0.9886	1	0.9919	1	1	1	0.9495
	recovery reduced background normal	1.148	1.348	0.936	0.851	0.1466	0.1171	1	0.9903	1	0.9815	1	0.1741	1	0.9608	1	0.9973	1	0.3177	1	1	1	0.9762	1	0.2832
	recolonization reduced background normal	1.653	1.942	1.348	1.227	1.441	0.1065	0.6274	0.063	0.9903	1	0.9467	1	0.4788	0.0426	0.9608	1	0.8397	1	0.9516	0.4185	1	1	0.9996	1
	stressor normal salt normal	1.091	1.281	0.889	0.809	0.951	0.66	0.153	0.9981	0.9793	0.1138	1	0.0573	1	1	1	0.9871	1	0.6595	1	1	0.9886	0.3879	1	0.1259
	recovery normal salt normal	0.929	1.091	0.757	0.689	0.809	0.562	0.851	0.1751	0.1171	0.1286	0.1138	0.0004	1	1	0.9486	0.7855	0.9871	0.0908	0.9973	1	0.3177	0.1759	0.3879	0.0024
	recolonization normal salt normal	1.338	1.572	1.091	0.993	1.166	0.809	1.227	1.441	0.1284	1	1	0.1138	0.999	0.7251	1	1	1	0.9871	1	0.8397	1	1	1	0.3879
	stressor reduced salt normal	1.47	1.727	1.199	1.091	1.281	0.889	1.348	1.583	1.099	0.1182	0.9981	0.9793	0.8973	0.5971	1	1	1	1	0.9608	0.7305	1	1	1	0.9886
	recovery reduced salt normal	1.252	1.47	1.021	0.929	1.091	0.757	1.148	1.348	0.936	0.851	0.136	0.1171	1	0.8973	1	1	1	0.9486	1	0.9608	1	0.9973	1	0.3177
	recolonization reduced salt normal	1.804	2.118	1.47	1.338	1.572	1.091	1.653	1.942	1.348	1.227	1.441	0.0985	0.3944	0.0423	0.8973	0.999	0.7251	1	0.4788	0.0426	0.9608	1	0.8397	1
	stressor normal background increased	1.051	1.234	0.856	0.779	0.915	0.635	0.963	1.131	0.785	0.714	0.839	0.582	0.158	0.9981	0.9793	0.1138	1	0.0573	1	1	0.9368	0.2717	0.9997	0.0753
	recovery normal background increased	0.895	1.051	0.729	0.664	0.779	0.541	0.82	0.963	0.668	0.608	0.714	0.496	0.851	0.1806	0.1171	0.1286	0.1138	0.0004	0.9815	1	0.1741	0.1341	0.2717	0.0016
	recolonization normal background increased	1.289	1.513	1.051	0.956	1.123	0.779	1.181	1.387	0.963	0.876	1.029	0.714	1.227	1.441	0.1327	1	1	0.1138	1	0.9467	1	1	1	0.2717
	stressor reduced background increased	1.416	1.663	1.154	1.051	1.234	0.856	1.298	1.524	1.058	0.963	1.131	0.785	1.348	1.583	1.099	0.1222	0.9981	0.9793	0.9903	0.8198	1	1	1	0.9368
	recovery reduced background increased	1.206	1.416	0.983	0.895	1.051	0.729	1.105	1.298	0.901	0.82	0.963	0.668	1.148	1.348	0.936	0.851	0.1405	0.1171	1	0.9903	1	0.9815	1	0.1741
	recolonization reduced background increased	1.737	2.04	1.416	1.289	1.513	1.051	1.592	1.87	1.298	1.181	1.387	0.963	1.653	1.942	1.348	1.227	1.441	0.1019	0.6274	0.063	0.9903	1	0.9467	1
	stressor normal salt increased	1.146	1.346	0.934	0.85	0.999	0.693	1.051	1.234	0.856	0.779	0.915	0.635	1.091	1.281	0.889	0.809	0.951	0.66	0.1468	0.9981	0.9793	0.1138	1	0.0573
	recovery normal salt increased	0.976	1.146	0.796	0.724	0.85	0.59	0.895	1.051	0.729	0.664	0.779	0.541	0.929	1.091	0.757	0.689	0.809	0.562	0.851	0.1681	0.1171	0.1286	0.1138	0.0004
	recolonization normal salt increased	1.406	1.651	1.146	1.043	1.225	0.85	1.289	1.513	1.051	0.956	1.123	0.779	1.338	1.572	1.091	0.993	1.166	0.809	1.227	1.441	0.123	1	1	0.1138
	stressor reduced salt increased	1.545	1.814	1.259	1.146	1.346	0.934	1.416	1.663	1.154	1.051	1.234	0.856	1.47	1.727	1.199	1.091	1.281	0.889	1.348	1.583	1.099	0.1132	0.9981	0.9793
	recovery reduced salt increased	1.315	1.545	1.072	0.976	1.146	0.796	1.206	1.416	0.983	0.895	1.051	0.729	1.252	1.47	1.021	0.929	1.091	0.757	1.148	1.348	0.936	0.851	0.1303	0.1171
	recolonization reduced salt increased	1.895	2.225	1.545	1.406	1.651	1.146	1.737	2.04	1.416	1.289	1.513	1.051	1.804	2.118	1.47	1.338	1.572	1.091	1.653	1.942	1.348	1.227	1.441	0.0942
b)	CHYTRIDIOMYCOTINA	stressor normal background normal	recovery normal background normal	recolonization normal background normal	stressor reduced background normal	recovery reduced background normal	recolonization reduced background normal	stressor normal salt normal	recovery normal salt normal	recolonization normal salt normal	stressor reduced salt normal	recovery reduced salt normal	recolonization reduced salt normal	stressor normal background increased	recovery normal background increased	recolonization normal background increased	stressor reduced background increased	recovery reduced background increased	recolonization reduced background increased	stressor normal salt increased	recovery normal salt increased	recolonization normal salt increased	stressor reduced salt increased	recovery reduced salt increased	recolonization reduced salt increased
	stressor normal background normal	0.307	1	<.0001	0.1217	0.8481	<.0001	1	1	0.0002	0.317	0.7709	<.0001	1	1	0.0027	0.7456	0.9618	<.0001	1	1	0.0058	0.6984	0.9025	<.0001
	recovery normal background normal	0.972	0.313	<.0001	0.9557	0.1217	<.0001	1	1	0.0004	0.9027	0.317	<.0001	1	1	0.005	0.9924	0.7456	<.0001	1	1	0.0098	0.9669	0.6984	<.0001
	recolonization normal background normal	0.484	0.498	0.478	0.8352	0.9255	0.1217	0.0329	0.0554	1	0.9996	0.9999	0.317	0.0039	0.0076	1	0.977	0.9925	0.7456	0.212	0.2917	1	1	1	0.6984
	stressor reduced background normal	0.702	0.722	1.45	0.387	1	<.0001	0.9883	1	0.7224	1	1	0.0002	0.7926	0.9958	0.9576	1	1	0.0027	0.9996	1	0.878	1	1	0.0058
	recovery reduced background normal	0.682	0.702	1.409	0.972	0.394	<.0001	0.9993	0.9883	0.8326	1	1	0.0004	0.9733	0.7926	0.9839	1	1	0.005	0.9999	0.9996	0.9344	1	1	0.0098
	recolonization reduced background normal	0.34	0.349	0.702	0.484	0.498	0.566	0.0002	0.0003	0.9883	0.0329	0.0554	1	<.0001	<.0001	0.7926	0.0039	0.0076	1	0.003	0.0044	0.9996	0.212	0.2917	1
	stressor normal salt normal	0.907	0.933	1.873	1.292	1.33	2.67	0.328	1	<.0001	0.1217	0.8481	<.0001	1	1	0.1753	0.9991	0.9999	0.0027	1	1	0.0027	0.7456	0.9618	<.0001
	recovery normal salt normal	0.881	0.907	1.821	1.256	1.292	2.595	0.972	0.335	<.0001	0.9557	0.1217	<.0001	1	1	0.2422	1	0.9991	0.0038	1	1	0.005	0.9924	0.7456	<.0001
	recolonization normal salt normal	0.439	0.452	0.907	0.626	0.644	1.292	0.484	0.498	0.502	0.8352	0.9255	0.1217	0.008	0.0138	1	0.9179	0.9599	0.9991	0.0039	0.0076	1	0.977	0.9925	0.7456
	stressor reduced salt normal	0.636	0.655	1.314	0.907	0.933	1.873	0.702	0.722	1.45	0.41	1	<.0001	0.7458	0.9776	0.9999	1	1	0.1753	0.7926	0.9958	0.9576	1	1	0.0027
	recovery reduced salt normal	0.618	0.636	1.277	0.881	0.907	1.821	0.682	0.702	1.409	0.972	0.417	<.0001	0.9241	0.7458	1	1	1	0.2422	0.9733	0.7926	0.9839	1	1	0.005
	recolonization reduced salt normal	0.308	0.317	0.636	0.439	0.452	0.907	0.34	0.349	0.702	0.484	0.498	0.59	<.0001	0.0001	0.7458	0.008	0.0138	1	<.0001	<.0001	0.7926	0.0039	0.0076	1
	stressor normal background increased	0.991	1.02	2.048	1.413	1.454	2.92	1.093	1.125	2.259	1.559	1.604	3.22	0.309	1	<.0001	0.1217	0.8481	<.0001	1	1	0.0002	0.317	0.7709	<.0001
	recovery normal background increased	0.964	0.991	1.991	1.373	1.413	2.838	1.063	1.093	2.196	1.515	1.559	3.13	0.972	0.315	<.0001	0.9557	0.1217	<.0001	1	1	0.0004	0.9027	0.317	<.0001
	recolonization normal background increased	0.48	0.494	0.991	0.684	0.704	1.413	0.529	0.545	1.093	0.754	0.776	1.559	0.484	0.498	0.48	0.8352	0.9255	0.1217	0.0329	0.0554	1	0.9996	0.9999	0.317
	stressor reduced background increased	0.696	0.716	1.437	0.991	1.02	2.048	0.767	0.789	1.585	1.093	1.125	2.259	0.702	0.722	1.45	0.389	1	<.0001	0.9883	1	0.7224	1	1	0.0002
	recovery reduced background increased	0.676	0.696	1.397	0.964	0.991	1.991	0.746	0.767	1.54	1.063	1.093	2.196	0.682	0.702	1.409	0.972	0.396	<.0001	0.9993	0.9883	0.8326	1	1	0.0004
	recolonization reduced background increased	0.337	0.346	0.696	0.48	0.494	0.991	0.371	0.382	0.767	0.529	0.545	1.093	0.34	0.349	0.702	0.484	0.498	0.568	0.0002	0.0003	0.9883	0.0329	0.0554	1
	stressor normal salt increased	0.899	0.925	1.857	1.281	1.318	2.648	0.991	1.02	2.048	1.413	1.454	2.92	0.907	0.933	1.873	1.292	1.33	2.67	0.33	1	<.0001	0.1217	0.8481	<.0001
	recovery normal salt increased	0.874	0.899	1.805	1.245	1.281	2.573	0.964	0.991	1.991	1.373	1.413	2.838	0.881	0.907	1.821	1.256	1.292	2.595	0.972	0.336	<.0001	0.9557	0.1217	<.0001
	recolonization normal salt increased	0.435	0.448	0.899	0.62	0.638	1.281	0.48	0.494	0.991	0.684	0.704	1.413	0.439	0.452	0.907	0.626	0.644	1.292	0.484	0.498	0.504	0.8352	0.9255	0.1217
	stressor reduced salt increased	0.631	0.649	1.303	0.899	0.925	1.857	0.696	0.716	1.437	0.991	1.02	2.048	0.636	0.655	1.314	0.907	0.933	1.873	0.702	0.722	1.45	0.413	1	<.0001
	recovery reduced salt increased	0.613	0.631	1.266	0.874	0.899	1.805	0.676	0.696	1.397	0.964	0.991	1.991	0.618	0.636	1.277	0.881	0.907	1.821	0.682	0.702	1.409	0.972	0.42	<.0001
	recolonization reduced salt increased	0.305	0.314	0.631	0.435	0.448	0.899	0.337	0.346	0.696	0.48	0.494	0.991	0.308	0.317	0.636	0.439	0.452	0.907	0.34	0.349	0.702	0.484	0.498	0.592
c)	ICHTHYOBODONIDAE	stressor normal background normal	recovery normal background normal	recolonization normal background normal	stressor reduced background normal	recovery reduced background normal	recolonization reduced background normal	stressor normal salt normal	recovery normal salt normal	recolonization normal salt normal	stressor reduced salt normal	recovery reduced salt normal	recolonization reduced salt normal	stressor normal background increased	recovery normal background increased	recolonization normal background increased	stressor reduced background increased	recovery reduced background increased	recolonization reduced background increased	stressor normal salt increased	recovery normal salt increased	recolonization normal salt increased	stressor reduced salt increased	recovery reduced salt increased	recolonization reduced salt increased
	stressor normal background normal	0.000787	1	1	1	1	1	1	1	0.9995	1	1	1	1	1	1	1	1	1	1	1	1	1	1	1
	recovery normal background normal	1.173	0.000671	1	1	1	1	1	1	1	1	1	1	1	1	1	1	1	1	1	1	1	1	1	1
	recolonization normal background normal	1.275	1.087	0.000617	1	1	1	1	1	1	1	1	1	1	1	1	1	1	1	1	1	1	1	1	1
	stressor reduced background normal	0.965	0.823	0.757	0.000815	1	1	1	1	0.9999	1	1	0.9995	1	1	1	1	1	1	1	1	1	1	1	1
	recovery reduced background normal	1.131	0.965	0.888	1.173	0.000695	1	1	1	1	1	1	1	1	1	1	1	1	1	1	1	1	1	1	1
	recolonization reduced background normal	1.23	1.049	0.965	1.275	1.087	0.00064	1	1	1	1	1	1	1	1	1	1	1	1	1	1	1	1	1	1
	stressor normal salt normal	1.149	0.98	0.902	1.191	1.016	0.934	0.000685	1	1	1	1	1	1	1	1	1	1	1	1	1	1	1	1	1
	recovery normal salt normal	1.348	1.149	1.057	1.397	1.191	1.096	1.173	0.000584	1	1	1	1	1	1	1	1	1	1	1	1	1	1	1	1
	recolonization normal salt normal	1.465	1.249	1.149	1.518	1.295	1.191	1.275	1.087	0.000537	1	1	1	0.9999	1	1	1	1	1	1	1	1	1	1	1
	stressor reduced salt normal	1.109	0.946	0.87	1.149	0.98	0.902	0.965	0.823	0.757	0.00071	1	1	1	1	1	1	1	1	1	1	1	1	1	1
	recovery reduced salt normal	1.3	1.109	1.02	1.348	1.149	1.057	1.131	0.965	0.888	1.173	0.000605	1	1	1	1	1	1	1	1	1	1	1	1	1
	recolonization reduced salt normal	1.413	1.205	1.109	1.465	1.249	1.149	1.23	1.049	0.965	1.275	1.087	0.000557	1	1	1	0.9999	1	1	1	1	1	1	1	1
	stressor normal background increased	0.95	0.81	0.745	0.984	0.839	0.772	0.826	0.705	0.648	0.857	0.73	0.672	0.000828	1	1	1	1	1	1	1	0.9995	1	1	1
	recovery normal background increased	1.114	0.95	0.874	1.154	0.984	0.906	0.969	0.826	0.76	1.004	0.857	0.788	1.173	0.000706	1	1	1	1	1	1	1	1	1	1
	recolonization normal background increased	1.211	1.033	0.95	1.255	1.07	0.984	1.053	0.898	0.826	1.092	0.931	0.857	1.275	1.087	0.00065	1	1	1	1	1	1	1	1	1
	stressor reduced background increased	0.916	0.782	0.719	0.95	0.81	0.745	0.797	0.68	0.626	0.826	0.705	0.648	0.965	0.823	0.757	0.000858	1	1	1	1	0.9999	1	1	0.9995
	recovery reduced background increased	1.075	0.916	0.843	1.114	0.95	0.874	0.935	0.797	0.734	0.969	0.826	0.76	1.131	0.965	0.888	1.173	0.000732	1	1	1	1	1	1	1
	recolonization reduced background increased	1.168	0.996	0.916	1.211	1.033	0.95	1.016	0.867	0.797	1.053	0.898	0.826	1.23	1.049	0.965	1.275	1.087	0.000674	1	1	1	1	1	1
	stressor normal salt increased	1.092	0.931	0.856	1.131	0.965	0.888	0.95	0.81	0.745	0.984	0.839	0.772	1.149	0.98	0.902	1.191	1.016	0.934	0.000721	1	1	1	1	1
	recovery normal salt increased	1.28	1.092	1.004	1.327	1.131	1.041	1.114	0.95	0.874	1.154	0.984	0.906	1.348	1.149	1.057	1.397	1.191	1.096	1.173	0.000615	1	1	1	1
	recolonization normal salt increased	1.391	1.187	1.092	1.442	1.23	1.131	1.211	1.033	0.95	1.255	1.07	0.984	1.465	1.249	1.149	1.518	1.295	1.191	1.275	1.087	0.000566	1	1	1
	stressor reduced salt increased	1.053	0.898	0.826	1.092	0.931	0.856	0.916	0.782	0.719	0.95	0.81	0.745	1.109	0.946	0.87	1.149	0.98	0.902	0.965	0.823	0.757	0.000747	1	1
	recovery reduced salt increased	1.235	1.053	0.969	1.28	1.092	1.004	1.075	0.916	0.843	1.114	0.95	0.874	1.3	1.109	1.02	1.348	1.149	1.057	1.131	0.965	0.888	1.173	0.000637	1
	recolonization reduced salt increased	1.343	1.145	1.053	1.391	1.187	1.092	1.168	0.996	0.916	1.211	1.033	0.95	1.413	1.205	1.109	1.465	1.249	1.149	1.23	1.049	0.965	1.275	1.087	0.000586
d)	LABYRINTHULOMYCETES	stressor normal background normal	recovery normal background normal	recolonization normal background normal	stressor reduced background normal	recovery reduced background normal	recolonization reduced background normal	stressor normal salt normal	recovery normal salt normal	recolonization normal salt normal	stressor reduced salt normal	recovery reduced salt normal	recolonization reduced salt normal	stressor normal background increased	recovery normal background increased	recolonization normal background increased	stressor reduced background increased	recovery reduced background increased	recolonization reduced background increased	stressor normal salt increased	recovery normal salt increased	recolonization normal salt increased	stressor reduced salt increased	recovery reduced salt increased	recolonization reduced salt increased
	stressor normal background normal	0.113	0.0041	<.0001	1	0.0814	0.0114	0.9712	0.9463	<.0001	1	0.9788	0.0031	0.1595	1	<.0001	0.9351	1	<.0001	0.0506	1	<.0001	0.5087	1	<.0001
	recovery normal background normal	0.725	0.1495	<.0001	0.2961	1	<.0001	0.0019	0.9712	<.0001	0.0822	1	<.0001	<.0001	0.1595	<.0001	0.0049	0.9351	<.0001	<.0001	0.0506	<.0001	0.0012	0.5087	<.0001
	recolonization normal background normal	1.589	2.192	0.0742	0.0022	<.0001	1	0.2142	<.0001	0.9712	0.4205	<.0001	1	0.8071	<.0001	0.1595	0.8968	0.0004	0.9351	1	0.0458	0.0506	1	0.1217	0.5087
	stressor reduced background normal	0.978	1.349	0.616	0.1153	0.0041	<.0001	0.9959	0.9986	0.0004	0.9712	0.9463	<.0001	0.6224	1	<.0001	0.1595	1	<.0001	0.1629	1	<.0001	0.0506	1	<.0001
	recovery reduced background normal	0.709	0.978	0.446	0.725	0.1524	<.0001	0.0134	0.9959	<.0001	0.0019	0.9712	<.0001	0.0006	0.6224	<.0001	<.0001	0.1595	<.0001	<.0001	0.1629	<.0001	<.0001	0.0506	<.0001
	recolonization reduced background normal	1.554	2.144	0.978	1.589	2.192	0.0758	0.6377	<.0001	0.9959	0.2142	<.0001	0.9712	0.9816	0.0019	0.6224	0.8071	<.0001	0.1595	1	0.225	0.1629	1	0.0458	0.0506
	stressor normal salt normal	1.131	1.561	0.712	1.157	1.596	0.728	0.1012	0.0041	<.0001	1	0.0814	0.0114	1	0.9578	0.0034	1	0.9694	0.0361	0.1595	1	<.0001	0.9351	1	<.0001
	recovery normal salt normal	0.82	1.131	0.516	0.838	1.157	0.528	0.725	0.1345	<.0001	0.2961	1	<.0001	0.0891	1	<.0001	0.3787	1	<.0001	<.0001	0.1595	<.0001	0.0049	0.9351	<.0001
	recolonization normal salt normal	1.797	2.48	1.131	1.838	2.535	1.157	1.589	2.192	0.0662	0.0022	<.0001	1	0.3338	<.0001	1	0.4467	<.0001	1	0.8071	<.0001	0.1595	0.8968	0.0004	0.9351
	stressor reduced salt normal	1.106	1.527	0.696	1.131	1.561	0.712	0.978	1.349	0.616	0.1033	0.0041	<.0001	1	0.9981	0.0142	1	0.9578	0.0034	0.6224	1	<.0001	0.1595	1	<.0001
	recovery reduced salt normal	0.802	1.106	0.505	0.82	1.131	0.516	0.709	0.978	0.446	0.725	0.1371	<.0001	0.1912	1	<.0001	0.0891	1	<.0001	0.0006	0.6224	<.0001	<.0001	0.1595	<.0001
	recolonization reduced salt normal	1.758	2.425	1.106	1.797	2.48	1.131	1.554	2.144	0.978	1.589	2.192	0.0676	0.7159	0.0005	1	0.3338	<.0001	1	0.9816	0.0019	0.6224	0.8071	<.0001	0.1595
	stressor normal background increased	1.237	1.706	0.778	1.265	1.745	0.796	1.093	1.508	0.688	1.118	1.542	0.704	0.0934	0.0041	<.0001	1	0.0814	0.0114	0.9712	0.9463	<.0001	1	0.9788	0.0031
	recovery normal background increased	0.896	1.237	0.564	0.917	1.265	0.577	0.792	1.093	0.499	0.81	1.118	0.51	0.725	0.1245	<.0001	0.2961	1	<.0001	0.0019	0.9712	<.0001	0.0822	1	<.0001
	recolonization normal background increased	1.965	2.711	1.237	2.009	2.772	1.265	1.737	2.396	1.093	1.776	2.45	1.118	1.589	2.192	0.0609	0.0022	<.0001	1	0.2142	<.0001	0.9712	0.4205	<.0001	1
	stressor reduced background increased	1.21	1.669	0.761	1.237	1.706	0.778	1.069	1.475	0.673	1.093	1.508	0.688	0.978	1.349	0.616	0.0953	0.0041	<.0001	0.9959	0.9986	0.0004	0.9712	0.9463	<.0001
	recovery reduced background increased	0.877	1.21	0.552	0.896	1.237	0.564	0.775	1.069	0.488	0.792	1.093	0.499	0.709	0.978	0.446	0.725	0.1269	<.0001	0.0134	0.9959	<.0001	0.0019	0.9712	<.0001
	recolonization reduced background increased	1.922	2.651	1.21	1.965	2.711	1.237	1.699	2.344	1.069	1.737	2.396	1.093	1.554	2.144	0.978	1.589	2.192	0.0622	0.6377	<.0001	0.9959	0.2142	<.0001	0.9712
	stressor normal salt increased	1.399	1.93	0.881	1.431	1.974	0.9	1.237	1.706	0.778	1.265	1.745	0.796	1.131	1.561	0.712	1.157	1.596	0.728	0.0835	0.0041	<.0001	1	0.0814	0.0114
	recovery normal salt increased	1.014	1.399	0.638	1.037	1.431	0.653	0.896	1.237	0.564	0.917	1.265	0.577	0.82	1.131	0.516	0.838	1.157	0.528	0.725	0.1116	<.0001	0.2961	1	<.0001
	recolonization normal salt increased	2.223	3.067	1.399	2.273	3.136	1.431	1.965	2.711	1.237	2.009	2.772	1.265	1.797	2.48	1.131	1.838	2.535	1.157	1.589	2.192	0.0542	0.0022	<.0001	1
	stressor reduced salt increased	1.368	1.888	0.861	1.399	1.93	0.881	1.21	1.669	0.761	1.237	1.706	0.778	1.106	1.527	0.696	1.131	1.561	0.712	0.978	1.349	0.616	0.0852	0.0041	<.0001
	recovery reduced salt increased	0.992	1.368	0.624	1.014	1.399	0.638	0.877	1.21	0.552	0.896	1.237	0.564	0.802	1.106	0.505	0.82	1.131	0.516	0.709	0.978	0.446	0.725	0.1138	<.0001
	recolonization reduced salt increased	2.174	3	1.368	2.223	3.067	1.399	1.922	2.651	1.21	1.965	2.711	1.237	1.758	2.425	1.106	1.797	2.48	1.131	1.554	2.144	0.978	1.589	2.192	0.0554
e)	OOMYCOTA	stressor normal background normal	recovery normal background normal	recolonization normal background normal	stressor reduced background normal	recovery reduced background normal	recolonization reduced background normal	stressor normal salt normal	recovery normal salt normal	recolonization normal salt normal	stressor reduced salt normal	recovery reduced salt normal	recolonization reduced salt normal	stressor normal background increased	recovery normal background increased	recolonization normal background increased	stressor reduced background increased	recovery reduced background increased	recolonization reduced background increased	stressor normal salt increased	recovery normal salt increased	recolonization normal salt increased	stressor reduced salt increased	recovery reduced salt increased	recolonization reduced salt increased
	stressor normal background normal	0.21	1	0.7743	0.9861	1	0.2432	1	1	0.9964	1	1	0.7819	1	1	1	1	1	0.9488	1	1	1	1	1	0.9976
	recovery normal background normal	0.916	0.225	0.2744	0.9967	0.9861	0.0769	1	1	0.9081	1	1	0.4858	1	1	0.9935	1	1	0.7618	1	1	1	1	1	0.967
	recolonization normal background normal	1.398	1.527	0.16	1	0.9999	0.9861	0.912	0.5914	1	1	0.9999	1	0.6315	0.2536	1	1	0.9957	1	0.764	0.4381	1	1	0.9962	1
	stressor reduced background normal	1.222	1.335	0.874	0.179	1	0.7743	0.9978	0.9975	1	1	1	0.9964	0.948	0.9692	1	1	1	1	0.9741	0.9746	1	1	1	1
	recovery reduced background normal	1.119	1.222	0.801	0.916	0.192	0.2744	1	0.9978	1	1	1	0.9081	1	0.948	1	1	1	0.9935	1	0.9741	1	1	1	1
	recolonization reduced background normal	1.708	1.866	1.222	1.398	1.527	0.135	0.4127	0.1862	0.9978	0.912	0.5914	1	0.1845	0.0667	0.948	0.6315	0.2536	1	0.2839	0.1289	0.9741	0.764	0.4381	1
	stressor normal salt normal	0.957	1.045	0.685	0.783	0.855	0.56	0.218	1	0.7743	0.9861	1	0.2432	1	1	1	1	1	0.958	1	1	1	1	1	0.9488
	recovery normal salt normal	0.877	0.957	0.627	0.717	0.783	0.513	0.916	0.233	0.2744	0.9967	0.9861	0.0769	1	1	0.9956	1	1	0.8163	1	1	0.9935	1	1	0.7618
	recolonization normal salt normal	1.338	1.461	0.957	1.095	1.196	0.783	1.398	1.527	0.166	1	0.9999	0.9861	0.9604	0.7648	1	1	0.9999	1	0.6315	0.2536	1	1	0.9957	1
	stressor reduced salt normal	1.17	1.278	0.837	0.957	1.045	0.685	1.222	1.335	0.874	0.186	1	0.7743	0.9995	0.9986	1	1	1	1	0.948	0.9692	1	1	1	1
	recovery reduced salt normal	1.071	1.17	0.766	0.877	0.957	0.627	1.119	1.222	0.801	0.916	0.199	0.2744	1	0.9995	1	1	1	0.9956	1	0.948	1	1	1	0.9935
	recolonization reduced salt normal	1.635	1.786	1.17	1.338	1.461	0.957	1.708	1.866	1.222	1.398	1.527	0.14	0.602	0.3421	0.9995	0.9604	0.7648	1	0.1845	0.0667	0.948	0.6315	0.2536	1
	stressor normal background increased	0.887	0.969	0.635	0.726	0.793	0.519	0.927	1.012	0.663	0.759	0.828	0.543	0.231	1	0.7743	0.9861	1	0.2432	1	1	0.9964	1	1	0.7819
	recovery normal background increased	0.813	0.887	0.581	0.665	0.726	0.476	0.849	0.927	0.607	0.695	0.759	0.497	0.916	0.247	0.2744	0.9967	0.9861	0.0769	1	1	0.9081	1	1	0.4858
	recolonization normal background increased	1.241	1.355	0.887	1.015	1.109	0.726	1.296	1.415	0.927	1.06	1.158	0.759	1.398	1.527	0.177	1	0.9999	0.9861	0.912	0.5914	1	1	0.9999	1
	stressor reduced background increased	1.085	1.184	0.776	0.887	0.969	0.635	1.133	1.237	0.811	0.927	1.012	0.663	1.222	1.335	0.874	0.197	1	0.7743	0.9978	0.9975	1	1	1	0.9964
	recovery reduced background increased	0.993	1.085	0.711	0.813	0.887	0.581	1.038	1.133	0.742	0.849	0.927	0.607	1.119	1.222	0.801	0.916	0.212	0.2744	1	0.9978	1	1	1	0.9081
	recolonization reduced background increased	1.516	1.656	1.085	1.241	1.355	0.887	1.584	1.73	1.133	1.296	1.415	0.927	1.708	1.866	1.222	1.398	1.527	0.15	0.4127	0.1862	0.9978	0.912	0.5914	1
	stressor normal salt increased	0.85	0.928	0.608	0.695	0.759	0.497	0.887	0.969	0.635	0.726	0.793	0.519	0.957	1.045	0.685	0.783	0.855	0.56	0.239	1	0.7743	0.9861	1	0.2432
	recovery normal salt increased	0.778	0.85	0.556	0.637	0.695	0.455	0.813	0.887	0.581	0.665	0.726	0.476	0.877	0.957	0.627	0.717	0.783	0.513	0.916	0.255	0.2744	0.9967	0.9861	0.0769
	recolonization normal salt increased	1.188	1.297	0.85	0.972	1.061	0.695	1.241	1.355	0.887	1.015	1.109	0.726	1.338	1.461	0.957	1.095	1.196	0.783	1.398	1.527	0.183	1	0.9999	0.9861
	stressor reduced salt increased	1.038	1.134	0.743	0.85	0.928	0.608	1.085	1.184	0.776	0.887	0.969	0.635	1.17	1.278	0.837	0.957	1.045	0.685	1.222	1.335	0.874	0.204	1	0.7743
	recovery reduced salt increased	0.951	1.038	0.68	0.778	0.85	0.556	0.993	1.085	0.711	0.813	0.887	0.581	1.071	1.17	0.766	0.877	0.957	0.627	1.119	1.222	0.801	0.916	0.219	0.2744
	recolonization reduced salt increased	1.451	1.585	1.038	1.188	1.297	0.85	1.516	1.656	1.085	1.241	1.355	0.887	1.635	1.786	1.17	1.338	1.461	0.957	1.708	1.866	1.222	1.398	1.527	0.155
f)	OPHRYOGLENIDA	stressor normal background normal	recovery normal background normal	recolonization normal background normal	stressor reduced background normal	recovery reduced background normal	recolonization reduced background normal	stressor normal salt normal	recovery normal salt normal	recolonization normal salt normal	stressor reduced salt normal	recovery reduced salt normal	recolonization reduced salt normal	stressor normal background increased	recovery normal background increased	recolonization normal background increased	stressor reduced background increased	recovery reduced background increased	recolonization reduced background increased	stressor normal salt increased	recovery normal salt increased	recolonization normal salt increased	stressor reduced salt increased	recovery reduced salt increased	recolonization reduced salt increased
	stressor normal background normal	0.002751	0.9947	0.9997	0.9994	0.9657	1	0.9988	1	0.9778	1	1	1	1	0.9995	1	0.9979	0.9905	1	1	1	1	1	1	1
	recovery normal background normal	0.2572	0.010612	0.9021	1	0.9994	0.9999	0.9592	0.9988	0.8334	1	1	0.9893	1	1	0.9506	1	0.9979	1	0.9937	1	0.8838	1	1	0.9993
	recolonization normal background normal	2.9828	11.5968	0.000924	0.984	0.8496	0.9994	1	1	0.9988	1	0.9945	1	0.9984	0.9826	1	0.9787	0.9438	0.9979	1	0.9999	1	1	0.9968	1
	stressor reduced background normal	0.3554	1.3816	0.1191	0.007703	0.9947	0.9997	0.9827	1	0.932	0.9988	1	0.9778	1	1	1	1	0.9995	1	1	1	0.9972	1	1	1
	recovery reduced background normal	0.0914	0.3554	0.0306	0.2572	0.029296	0.9021	0.9166	0.9827	0.7947	0.9592	0.9988	0.8334	0.9951	1	0.8961	1	1	0.9506	0.965	1	0.8369	0.9937	1	0.8838
	recolonization reduced background normal	1.06	4.1212	0.3554	2.9828	11.5968	0.002596	1	1	0.9827	1	1	0.9988	1	0.9999	1	0.9984	0.9826	1	1	1	1	1	0.9999	1
	stressor normal salt normal	3.0187	11.7364	1.012	8.4945	33.0255	2.8478	0.000913	0.9947	0.9997	0.9994	0.9657	1	0.9965	0.9882	1	0.9753	0.9601	1	1	0.9995	1	0.9979	0.9905	1
	recovery normal salt normal	0.7765	3.0187	0.2603	2.1849	8.4945	0.7325	0.2572	0.00354	0.9021	1	0.9994	0.9999	1	0.9965	1	0.9999	0.9753	1	1	1	0.9506	1	0.9979	1
	recolonization normal salt normal	9.0044	35.0076	3.0187	25.3377	98.5095	8.4945	2.9828	11.5968	0.000306	0.984	0.8496	0.9994	0.9723	0.9358	0.9965	0.9279	0.8874	0.9753	0.9984	0.9826	1	0.9787	0.9438	0.9979
	stressor reduced salt normal	1.0728	4.1708	0.3597	3.0187	11.7364	1.012	0.3554	1.3816	0.1191	0.002565	0.9947	0.9997	1	0.9999	1	0.9965	0.9882	1	1	1	1	1	0.9995	1
	recovery reduced salt normal	0.2759	1.0728	0.0925	0.7765	3.0187	0.2603	0.0914	0.3554	0.0306	0.2572	0.009899	0.9021	1	1	0.9998	1	0.9965	1	0.9951	1	0.8961	1	1	0.9506
	recolonization reduced salt normal	3.1999	12.4408	1.0728	9.0044	35.0076	3.0187	1.06	4.1212	0.3554	2.9828	11.5968	0.000861	0.9999	0.9943	1	0.9723	0.9358	0.9965	1	0.9999	1	0.9984	0.9826	1
	stressor normal background increased	0.4634	1.8018	0.1554	1.3041	5.07	0.4372	0.1535	0.5969	0.0515	0.432	1.6795	0.1448	0.005917	0.9947	0.9997	0.9994	0.9657	1	0.9988	1	0.9778	1	1	1
	recovery normal background increased	0.1192	0.4634	0.04	0.3354	1.3041	0.1125	0.0395	0.1535	0.0132	0.1111	0.432	0.0373	0.2572	0.02262	0.9021	1	0.9994	0.9999	0.9592	0.9988	0.8334	1	1	0.9893
	recolonization normal background increased	1.3823	5.3743	0.4634	3.8898	15.123	1.3041	0.4579	1.7803	0.1535	1.2886	5.0097	0.432	2.9828	11.5968	0.001992	0.984	0.8496	0.9994	1	1	0.9988	1	0.9945	1
	stressor reduced background increased	0.1647	0.6403	0.0552	0.4634	1.8018	0.1554	0.0546	0.2121	0.0183	0.1535	0.5969	0.0515	0.3554	1.3816	0.1191	0.016475	0.9947	0.9997	0.9827	1	0.932	0.9988	1	0.9778
	recovery reduced background increased	0.0424	0.1647	0.0142	0.1192	0.4634	0.04	0.014	0.0546	0.0047	0.0395	0.1535	0.0132	0.0914	0.3554	0.0306	0.2572	0.061142	0.9021	0.9166	0.9827	0.7947	0.9592	0.9988	0.8334
	recolonization reduced background increased	0.4912	1.9099	0.1647	1.3823	5.3743	0.4634	0.1627	0.6327	0.0546	0.4579	1.7803	0.1535	1.06	4.1212	0.3554	2.9828	11.5968	0.005584	1	1	0.9827	1	1	0.9988
	stressor normal salt increased	1.399	5.439	0.469	3.9366	15.305	1.3198	0.4634	1.8018	0.1554	1.3041	5.07	0.4372	3.0187	11.7364	1.012	8.4945	33.0255	2.8478	0.001968	0.9947	0.9997	0.9994	0.9657	1
	recovery normal salt increased	0.3598	1.399	0.1206	1.0125	3.9366	0.3395	0.1192	0.4634	0.04	0.3354	1.3041	0.1125	0.7765	3.0187	0.2603	2.1849	8.4945	0.7325	0.2572	0.007608	0.9021	1	0.9994	0.9999
	recolonization normal salt increased	4.1729	16.2236	1.399	11.7423	45.6523	3.9366	1.3823	5.3743	0.4634	3.8898	15.123	1.3041	9.0044	35.0076	3.0187	25.3377	98.5095	8.4945	2.9828	11.5968	0.000661	0.984	0.8496	0.9994
	stressor reduced salt increased	0.4972	1.9329	0.1667	1.399	5.439	0.469	0.1647	0.6403	0.0552	0.4634	1.8018	0.1554	1.0728	4.1708	0.3597	3.0187	11.7364	1.012	0.3554	1.3816	0.1191	0.005518	0.9947	0.9997
	recovery reduced salt increased	0.1279	0.4972	0.0429	0.3598	1.399	0.1206	0.0424	0.1647	0.0142	0.1192	0.4634	0.04	0.2759	1.0728	0.0925	0.7765	3.0187	0.2603	0.0914	0.3554	0.0306	0.2572	0.021118	0.9021
	recolonization reduced salt increased	1.4829	5.7654	0.4972	4.1729	16.2236	1.399	0.4912	1.9099	0.1647	1.3823	5.3743	0.4634	3.1999	12.4408	1.0728	9.0044	35.0076	3.0187	1.06	4.1212	0.3554	2.9828	11.5968	0.001857
g)	PERKINSEA	stressor normal background normal	recovery normal background normal	recolonization normal background normal	stressor reduced background normal	recovery reduced background normal	recolonization reduced background normal	stressor normal salt normal	recovery normal salt normal	recolonization normal salt normal	stressor reduced salt normal	recovery reduced salt normal	recolonization reduced salt normal	stressor normal background increased	recovery normal background increased	recolonization normal background increased	stressor reduced background increased	recovery reduced background increased	recolonization reduced background increased	stressor normal salt increased	recovery normal salt increased	recolonization normal salt increased	stressor reduced salt increased	recovery reduced salt increased	recolonization reduced salt increased
	stressor normal background normal	0.001355	1	1	1	1	1	1	1	1	1	1	1	1	1	1	0.997	1	1	1	1	1	0.9997	1	1
	recovery normal background normal	0.91	0.001488	1	1	1	1	1	1	1	1	1	1	1	1	1	0.9999	0.997	1	1	1	1	1	0.9997	1
	recolonization normal background normal	1.578	1.734	0.000859	0.9999	0.9999	1	1	1	1	1	1	1	0.9996	0.9981	1	0.9923	0.9955	0.997	0.9999	0.9998	1	0.9978	0.9988	0.9997
	stressor reduced background normal	0.657	0.722	0.416	0.00206	1	1	1	1	1	1	1	1	1	1	1	1	1	1	1	1	1	1	1	1
	recovery reduced background normal	0.598	0.657	0.379	0.91	0.002263	1	1	1	1	1	1	1	1	1	1	1	1	1	1	1	1	1	1	1
	recolonization reduced background normal	1.037	1.14	0.657	1.578	1.734	0.001306	1	1	1	1	1	1	1	1	1	0.9996	0.9981	1	1	1	1	0.9999	0.9998	1
	stressor normal salt normal	0.96	1.055	0.608	1.46	1.605	0.925	0.001411	1	1	1	1	1	1	1	1	0.9999	1	1	1	1	1	0.997	1	1
	recovery normal salt normal	0.874	0.96	0.554	1.329	1.46	0.842	0.91	0.00155	1	1	1	1	1	1	1	1	0.9999	1	1	1	1	0.9999	0.997	1
	recolonization normal salt normal	1.515	1.665	0.96	2.305	2.533	1.46	1.578	1.734	0.000895	0.9999	0.9999	1	1	0.9997	1	0.9982	0.9982	0.9999	0.9996	0.9981	1	0.9923	0.9955	0.997
	stressor reduced salt normal	0.631	0.693	0.4	0.96	1.055	0.608	0.657	0.722	0.416	0.002146	1	1	1	1	1	1	1	1	1	1	1	1	1	1
	recovery reduced salt normal	0.574	0.631	0.364	0.874	0.96	0.554	0.598	0.657	0.379	0.91	0.002357	1	1	1	1	1	1	1	1	1	1	1	1	1
	recolonization reduced salt normal	0.996	1.094	0.631	1.515	1.665	0.96	1.037	1.14	0.657	1.578	1.734	0.001361	1	1	1	1	0.9997	1	1	1	1	0.9996	0.9981	1
	stressor normal background increased	0.695	0.764	0.441	1.058	1.162	0.67	0.724	0.796	0.459	1.102	1.211	0.698	0.001947	1	1	1	1	1	1	1	1	1	1	1
	recovery normal background increased	0.633	0.695	0.401	0.963	1.058	0.61	0.659	0.724	0.418	1.003	1.102	0.636	0.91	0.002139	1	1	1	1	1	1	1	1	1	1
	recolonization normal background increased	1.097	1.206	0.695	1.67	1.835	1.058	1.143	1.256	0.724	1.74	1.911	1.102	1.578	1.734	0.001235	0.9999	0.9999	1	1	1	1	1	1	1
	stressor reduced background increased	0.457	0.502	0.29	0.695	0.764	0.441	0.476	0.523	0.302	0.724	0.796	0.459	0.657	0.722	0.416	0.00296	1	1	1	1	1	1	1	1
	recovery reduced background increased	0.416	0.457	0.264	0.633	0.695	0.401	0.433	0.476	0.275	0.659	0.724	0.418	0.598	0.657	0.379	0.91	0.003251	1	1	1	1	1	1	1
	recolonization reduced background increased	0.721	0.792	0.457	1.097	1.206	0.695	0.751	0.826	0.476	1.143	1.256	0.724	1.037	1.14	0.657	1.578	1.734	0.001877	1	1	1	1	1	1
	stressor normal salt increased	0.667	0.733	0.423	1.015	1.116	0.643	0.695	0.764	0.441	1.058	1.162	0.67	0.96	1.055	0.608	1.46	1.605	0.925	0.002029	1	1	1	1	1
	recovery normal salt increased	0.607	0.667	0.385	0.924	1.015	0.586	0.633	0.695	0.401	0.963	1.058	0.61	0.874	0.96	0.554	1.329	1.46	0.842	0.91	0.002228	1	1	1	1
	recolonization normal salt increased	1.053	1.157	0.667	1.603	1.761	1.015	1.097	1.206	0.695	1.67	1.835	1.058	1.515	1.665	0.96	2.305	2.533	1.46	1.578	1.734	0.001286	0.9999	0.9999	1
	stressor reduced salt increased	0.439	0.482	0.278	0.667	0.733	0.423	0.457	0.502	0.29	0.695	0.764	0.441	0.631	0.693	0.4	0.96	1.055	0.608	0.657	0.722	0.416	0.003083	1	1
	recovery reduced salt increased	0.399	0.439	0.253	0.607	0.667	0.385	0.416	0.457	0.264	0.633	0.695	0.401	0.574	0.631	0.364	0.874	0.96	0.554	0.598	0.657	0.379	0.91	0.003387	1
	recolonization reduced salt increased	0.692	0.761	0.439	1.053	1.157	0.667	0.721	0.792	0.457	1.097	1.206	0.695	0.996	1.094	0.631	1.515	1.665	0.96	1.037	1.14	0.657	1.578	1.734	0.001956
h)	PHYTOMYXEA	stressor normal background normal	recovery normal background normal	recolonization normal background normal	stressor reduced background normal	recovery reduced background normal	recolonization reduced background normal	stressor normal salt normal	recovery normal salt normal	recolonization normal salt normal	stressor reduced salt normal	recovery reduced salt normal	recolonization reduced salt normal	stressor normal background increased	recovery normal background increased	recolonization normal background increased	stressor reduced background increased	recovery reduced background increased	recolonization reduced background increased	stressor normal salt increased	recovery normal salt increased	recolonization normal salt increased	stressor reduced salt increased	recovery reduced salt increased	recolonization reduced salt increased
	stressor normal background normal	0.051	0.5855	0.3215	1	0.9787	0.9397	1	0.6464	0.3234	1	0.9599	0.8762	1	0.9882	0.9799	1	0.9999	0.9998	1	0.9683	0.9307	1	0.9992	0.9975
	recovery normal background normal	1.516	0.0343	1	0.8818	1	1	0.9986	1	1	0.9993	1	1	0.8505	1	1	0.932	1	1	0.9985	1	1	0.9989	1	1
	recolonization normal background normal	1.604	1.058	0.0324	0.6502	1	1	0.9925	1	1	0.9947	1	1	0.4666	1	1	0.6869	1	1	0.9843	1	1	0.9886	1	1
	stressor reduced background normal	0.939	0.62	0.586	0.0541	0.5855	0.3215	1	0.8051	0.5041	1	0.6464	0.3234	1	0.9941	0.9821	1	0.9882	0.9799	1	0.9749	0.9293	1	0.9683	0.9307
	recovery reduced background normal	1.424	0.939	0.888	1.516	0.0364	1	1	1	1	0.9986	1	1	0.9853	1	1	0.8505	1	1	1	1	1	0.9985	1	1
	recolonization reduced background normal	1.506	0.994	0.939	1.604	1.058	0.0345	0.9999	1	1	0.9925	1	1	0.9097	1	1	0.4666	1	1	0.9995	1	1	0.9843	1	1
	stressor normal salt normal	1.111	0.733	0.692	1.182	0.78	0.737	0.0462	0.5855	0.3215	1	0.9787	0.9397	1	1	1	1	1	1	1	0.9882	0.9799	1	0.9999	0.9998
	recovery normal salt normal	1.683	1.111	1.05	1.792	1.182	1.117	1.516	0.0309	1	0.8818	1	1	0.7898	1	1	0.8603	1	1	0.8505	1	1	0.932	1	1
	recolonization normal salt normal	1.781	1.175	1.111	1.896	1.251	1.182	1.604	1.058	0.0293	0.6502	1	1	0.3879	1	1	0.5315	1	1	0.4666	1	1	0.6869	1	1
	stressor reduced salt normal	1.043	0.688	0.65	1.111	0.733	0.692	0.939	0.62	0.586	0.049	0.5855	0.3215	1	1	1	1	1	1	1	0.9941	0.9821	1	0.9882	0.9799
	recovery reduced salt normal	1.581	1.043	0.986	1.683	1.111	1.05	1.424	0.939	0.888	1.516	0.0329	1	0.9628	1	1	0.7898	1	1	0.9853	1	1	0.8505	1	1
	recolonization reduced salt normal	1.673	1.104	1.043	1.781	1.175	1.111	1.506	0.994	0.939	1.604	1.058	0.0311	0.8281	1	1	0.3879	1	1	0.9097	1	1	0.4666	1	1
	stressor normal background increased	0.926	0.611	0.578	0.986	0.651	0.615	0.834	0.55	0.52	0.888	0.586	0.554	0.0549	0.5855	0.3215	1	0.9787	0.9397	1	0.6464	0.3234	1	0.9599	0.8762
	recovery normal background increased	1.404	0.926	0.875	1.495	0.986	0.932	1.264	0.834	0.788	1.346	0.888	0.839	1.516	0.0369	1	0.8818	1	1	0.9986	1	1	0.9993	1	1
	recolonization normal background increased	1.485	0.98	0.926	1.582	1.043	0.986	1.338	0.882	0.834	1.424	0.94	0.888	1.604	1.058	0.0349	0.6502	1	1	0.9925	1	1	0.9947	1	1
	stressor reduced background increased	0.87	0.574	0.542	0.926	0.611	0.578	0.783	0.517	0.488	0.834	0.55	0.52	0.939	0.62	0.586	0.0582	0.5855	0.3215	1	0.8051	0.5041	1	0.6464	0.3234
	recovery reduced background increased	1.319	0.87	0.822	1.404	0.926	0.875	1.187	0.783	0.74	1.264	0.834	0.788	1.424	0.939	0.888	1.516	0.0392	1	1	1	1	0.9986	1	1
	recolonization reduced background increased	1.395	0.921	0.87	1.485	0.98	0.926	1.256	0.829	0.783	1.338	0.882	0.834	1.506	0.994	0.939	1.604	1.058	0.0371	0.9999	1	1	0.9925	1	1
	stressor normal salt increased	1.029	0.679	0.641	1.095	0.722	0.683	0.926	0.611	0.578	0.986	0.651	0.615	1.111	0.733	0.692	1.182	0.78	0.737	0.0497	0.5855	0.3215	1	0.9787	0.9397
	recovery normal salt increased	1.559	1.029	0.972	1.66	1.095	1.035	1.404	0.926	0.875	1.495	0.986	0.932	1.683	1.111	1.05	1.792	1.182	1.117	1.516	0.0333	1	0.8818	1	1
	recolonization normal salt increased	1.65	1.088	1.029	1.756	1.159	1.095	1.485	0.98	0.926	1.582	1.043	0.986	1.781	1.175	1.111	1.896	1.251	1.182	1.604	1.058	0.0316	0.6502	1	1
	stressor reduced salt increased	0.966	0.637	0.602	1.029	0.679	0.641	0.87	0.574	0.542	0.926	0.611	0.578	1.043	0.688	0.65	1.111	0.733	0.692	0.939	0.62	0.586	0.0527	0.5855	0.3215
	recovery reduced salt increased	1.464	0.966	0.913	1.559	1.029	0.972	1.319	0.87	0.822	1.404	0.926	0.875	1.581	1.043	0.986	1.683	1.111	1.05	1.424	0.939	0.888	1.516	0.0354	1
	recolonization reduced salt increased	1.549	1.022	0.966	1.65	1.088	1.029	1.395	0.921	0.87	1.485	0.98	0.926	1.673	1.104	1.043	1.781	1.175	1.111	1.506	0.994	0.939	1.604	1.058	0.0335
i)	TRYPANOSOMATIDA	stressor normal background normal	recovery normal background normal	recolonization normal background normal	stressor reduced background normal	recovery reduced background normal	recolonization reduced background normal	stressor normal salt normal	recovery normal salt normal	recolonization normal salt normal	stressor reduced salt normal	recovery reduced salt normal	recolonization reduced salt normal	stressor normal background increased	recovery normal background increased	recolonization normal background increased	stressor reduced background increased	recovery reduced background increased	recolonization reduced background increased	stressor normal salt increased	recovery normal salt increased	recolonization normal salt increased	stressor reduced salt increased	recovery reduced salt increased	recolonization reduced salt increased
	stressor normal background normal	0.1054	<.0001	<.0001	<.0001	<.0001	<.0001	1	<.0001	<.0001	<.0001	<.0001	<.0001	1	<.0001	0.0002	0.0008	<.0001	<.0001	1	0.0008	0.0028	0.0162	<.0001	<.0001
	recovery normal background normal	2.187	0.0511	1	1	<.0001	0.0089	<.0001	1	1	1	<.0001	0.0382	<.0001	1	1	0.9984	0.0008	0.2465	<.0001	1	1	1	0.0162	0.3504
	recolonization normal background normal	2.065	0.945	0.054	1	0.0009	<.0001	<.0001	1	1	1	0.0063	<.0001	<.0001	1	1	1	0.0575	0.0008	0.0003	1	1	1	0.1133	0.0162
	stressor reduced background normal	1.89	0.864	0.915	0.0587	<.0001	<.0001	<.0001	0.9999	1	1	<.0001	<.0001	<.0001	1	1	1	<.0001	0.0002	0.0008	1	1	1	0.0008	0.0028
	recovery reduced background normal	4.132	1.89	2	2.187	0.0277	1	<.0001	<.0001	0.0199	<.0001	1	1	<.0001	<.0001	0.0016	<.0001	1	1	<.0001	0.0008	0.0206	<.0001	1	1
	recolonization reduced background normal	3.903	1.785	1.89	2.065	0.945	0.0293	<.0001	0.1276	<.0001	<.0001	1	1	<.0001	0.0146	<.0001	<.0001	1	1	<.0001	0.1194	0.0008	0.0003	1	1
	stressor normal salt normal	1.049	0.48	0.508	0.555	0.254	0.269	0.101	<.0001	<.0001	<.0001	<.0001	<.0001	1	0.0043	0.0162	0.0475	<.0001	<.0001	1	<.0001	0.0002	0.0008	<.0001	<.0001
	recovery normal salt normal	2.294	1.049	1.111	1.214	0.555	0.588	2.187	0.0489	1	1	<.0001	0.0089	<.0001	1	1	0.9956	0.0475	0.6471	<.0001	1	1	0.9984	0.0008	0.2465
	recolonization normal salt normal	2.167	0.991	1.049	1.147	0.524	0.555	2.065	0.945	0.0516	1	0.0009	<.0001	<.0001	1	1	0.9999	0.2536	0.0475	<.0001	1	1	1	0.0575	0.0008
	stressor reduced salt normal	1.983	0.907	0.96	1.049	0.48	0.508	1.89	0.864	0.915	0.0561	<.0001	<.0001	0.0002	1	1	1	0.0043	0.0162	<.0001	1	1	1	<.0001	0.0002
	recovery reduced salt normal	4.335	1.983	2.099	2.294	1.049	1.111	4.132	1.89	2	2.187	0.0265	1	<.0001	0.0002	0.006	<.0001	1	1	<.0001	<.0001	0.0016	<.0001	1	1
	recolonization reduced salt normal	4.095	1.873	1.983	2.167	0.991	1.049	3.903	1.785	1.89	2.065	0.945	0.028	<.0001	0.0351	0.0002	<.0001	1	1	<.0001	0.0146	<.0001	<.0001	1	1
	stressor normal background increased	0.921	0.421	0.446	0.488	0.223	0.236	0.878	0.402	0.425	0.465	0.213	0.225	0.1134	<.0001	<.0001	<.0001	<.0001	<.0001	1	<.0001	<.0001	<.0001	<.0001	<.0001
	recovery normal background increased	2.015	0.921	0.976	1.066	0.488	0.516	1.92	0.878	0.93	1.016	0.465	0.492	2.187	0.0553	1	1	<.0001	0.0089	<.0001	1	1	1	<.0001	0.0382
	recolonization normal background increased	1.903	0.87	0.921	1.007	0.461	0.488	1.814	0.83	0.878	0.96	0.439	0.465	2.065	0.945	0.0583	1	0.0009	<.0001	<.0001	1	1	1	0.0063	<.0001
	stressor reduced background increased	1.741	0.796	0.843	0.921	0.421	0.446	1.66	0.759	0.804	0.878	0.402	0.425	1.89	0.864	0.915	0.0634	<.0001	<.0001	<.0001	0.9999	1	1	<.0001	<.0001
	recovery reduced background increased	3.807	1.741	1.843	2.015	0.921	0.976	3.629	1.66	1.757	1.92	0.878	0.93	4.132	1.89	2	2.187	0.03	1	<.0001	<.0001	0.0199	<.0001	1	1
	recolonization reduced background increased	3.597	1.645	1.741	1.903	0.87	0.921	3.428	1.568	1.66	1.814	0.83	0.878	3.903	1.785	1.89	2.065	0.945	0.0317	<.0001	0.1276	<.0001	<.0001	1	1
	stressor normal salt increased	0.967	0.442	0.468	0.512	0.234	0.248	0.921	0.421	0.446	0.488	0.223	0.236	1.049	0.48	0.508	0.555	0.254	0.269	0.1086	<.0001	<.0001	<.0001	<.0001	<.0001
	recovery normal salt increased	2.114	0.967	1.024	1.119	0.512	0.542	2.015	0.921	0.976	1.066	0.488	0.516	2.294	1.049	1.111	1.214	0.555	0.588	2.187	0.0528	1	1	<.0001	0.0089
	recolonization normal salt increased	1.997	0.913	0.967	1.057	0.483	0.512	1.903	0.87	0.921	1.007	0.461	0.488	2.167	0.991	1.049	1.147	0.524	0.555	2.065	0.945	0.0557	1	0.0009	<.0001
	stressor reduced salt increased	1.827	0.836	0.885	0.967	0.442	0.468	1.741	0.796	0.843	0.921	0.421	0.446	1.983	0.907	0.96	1.049	0.48	0.508	1.89	0.864	0.915	0.0606	<.0001	<.0001
	recovery reduced salt increased	3.995	1.827	1.934	2.114	0.967	1.024	3.807	1.741	1.843	2.015	0.921	0.976	4.335	1.983	2.099	2.294	1.049	1.111	4.132	1.89	2	2.187	0.0287	1
	recolonization reduced salt increased	3.773	1.726	1.827	1.997	0.913	0.967	3.597	1.645	1.741	1.903	0.87	0.921	4.095	1.873	1.983	2.167	0.991	1.049	3.903	1.785	1.89	2.065	0.945	0.0303
j)	VAMPYRELLIDA	stressor normal background normal	recovery normal background normal	recolonization normal background normal	stressor reduced background normal	recovery reduced background normal	recolonization reduced background normal	stressor normal salt normal	recovery normal salt normal	recolonization normal salt normal	stressor reduced salt normal	recovery reduced salt normal	recolonization reduced salt normal	stressor normal background increased	recovery normal background increased	recolonization normal background increased	stressor reduced background increased	recovery reduced background increased	recolonization reduced background increased	stressor normal salt increased	recovery normal salt increased	recolonization normal salt increased	stressor reduced salt increased	recovery reduced salt increased	recolonization reduced salt increased
	stressor normal background normal	0.0178	0.9221	1	1	1	1	1	0.9904	1	1	1	1	1	0.9223	1	1	1	1	1	0.9761	1	1	1	1
	recovery normal background normal	0.764	0.0232	0.9305	0.7542	1	0.7319	0.9988	1	0.9991	0.9722	1	0.9717	1	1	1	0.9949	1	0.9916	1	1	1	0.9996	1	0.9995
	recolonization normal background normal	0.996	1.304	0.0179	1	1	1	1	0.9914	1	1	1	1	1	0.9585	1	1	1	1	1	0.9861	1	1	1	1
	stressor reduced background normal	1.135	1.486	1.14	0.0157	0.9221	1	1	0.8955	1	1	0.9904	1	0.9999	0.7482	1	1	0.9223	1	1	0.8486	1	1	0.9761	1
	recovery reduced background normal	0.867	1.135	0.871	0.764	0.0205	0.9305	1	1	1	0.9988	1	0.9991	1	0.9999	1	1	1	1	1	1	1	1	1	1
	recolonization reduced background normal	1.13	1.479	1.135	0.996	1.304	0.0158	1	0.8855	1	1	0.9914	1	1	0.7947	0.9999	1	0.9585	1	1	0.8745	1	1	0.9861	1
	stressor normal salt normal	0.983	1.287	0.987	0.866	1.134	0.87	0.0181	0.9221	1	1	1	1	1	0.9965	1	1	1	1	1	0.9223	1	1	1	1
	recovery normal salt normal	0.751	0.983	0.754	0.661	0.866	0.664	0.764	0.0236	0.9305	0.7542	1	0.7319	1	1	1	0.998	1	0.9969	1	1	1	0.9949	1	0.9916
	recolonization normal salt normal	0.979	1.281	0.983	0.862	1.129	0.866	0.996	1.304	0.0182	1	1	1	1	0.9983	1	1	1	1	1	0.9585	1	1	1	1
	stressor reduced salt normal	1.116	1.461	1.12	0.983	1.287	0.987	1.135	1.486	1.14	0.016	0.9221	1	1	0.9574	1	1	0.9965	1	0.9999	0.7482	1	1	0.9223	1
	recovery reduced salt normal	0.852	1.116	0.856	0.751	0.983	0.754	0.867	1.135	0.871	0.764	0.0208	0.9305	1	1	1	1	1	1	1	0.9999	1	1	1	1
	recolonization reduced salt normal	1.111	1.454	1.116	0.979	1.281	0.983	1.13	1.479	1.135	0.996	1.304	0.0161	1	0.968	1	1	0.9983	1	1	0.7947	0.9999	1	0.9585	1
	stressor normal background increased	0.941	1.232	0.945	0.829	1.086	0.833	0.957	1.254	0.962	0.844	1.105	0.847	0.0189	0.9221	1	1	1	1	1	0.9904	1	1	1	1
	recovery normal background increased	0.719	0.941	0.722	0.633	0.829	0.636	0.731	0.957	0.734	0.644	0.844	0.647	0.764	0.0246	0.9305	0.7542	1	0.7319	0.9988	1	0.9991	0.9722	1	0.9717
	recolonization normal background increased	0.937	1.227	0.941	0.826	1.081	0.829	0.953	1.248	0.957	0.84	1.1	0.844	0.996	1.304	0.019	1	1	1	1	0.9914	1	1	1	1
	stressor reduced background increased	1.068	1.398	1.073	0.941	1.232	0.945	1.086	1.423	1.091	0.957	1.254	0.962	1.135	1.486	1.14	0.0167	0.9221	1	1	0.8955	1	1	0.9904	1
	recovery reduced background increased	0.816	1.068	0.819	0.719	0.941	0.722	0.83	1.086	0.833	0.731	0.957	0.734	0.867	1.135	0.871	0.764	0.0218	0.9305	1	1	1	0.9988	1	0.9991
	recolonization reduced background increased	1.063	1.392	1.068	0.937	1.227	0.941	1.082	1.416	1.086	0.953	1.248	0.957	1.13	1.479	1.135	0.996	1.304	0.0168	1	0.8855	1	1	0.9914	1
	stressor normal salt increased	0.925	1.211	0.929	0.815	1.067	0.819	0.941	1.232	0.945	0.829	1.086	0.833	0.983	1.287	0.987	0.866	1.134	0.87	0.0192	0.9221	1	1	1	1
	recovery normal salt increased	0.706	0.925	0.71	0.622	0.815	0.625	0.719	0.941	0.722	0.633	0.829	0.636	0.751	0.983	0.754	0.661	0.866	0.664	0.764	0.025	0.9305	0.7542	1	0.7319
	recolonization normal salt increased	0.921	1.206	0.925	0.811	1.063	0.815	0.937	1.227	0.941	0.826	1.081	0.829	0.979	1.281	0.983	0.862	1.129	0.866	0.996	1.304	0.0193	1	1	1
	stressor reduced salt increased	1.05	1.375	1.054	0.925	1.211	0.929	1.068	1.398	1.073	0.941	1.232	0.945	1.116	1.461	1.12	0.983	1.287	0.987	1.135	1.486	1.14	0.017	0.9221	1
	recovery reduced salt increased	0.802	1.05	0.805	0.706	0.925	0.71	0.816	1.068	0.819	0.719	0.941	0.722	0.852	1.116	0.856	0.751	0.983	0.754	0.867	1.135	0.871	0.764	0.0221	0.9305
	recolonization reduced salt increased	1.045	1.368	1.05	0.921	1.206	0.925	1.063	1.392	1.068	0.937	1.227	0.941	1.111	1.454	1.116	0.979	1.281	0.983	1.13	1.479	1.135	0.996	1.304	0.0171
